# Supplementary material for: Perceived university support and environment as a factor of entrepreneurial intention: Evidence from Western Transdanubia Region
Source: PLoS One. 2023 Jun 15;18(6):e0283850. doi: 10.1371/journal.pone.0283850 (PMC10270642; doi:10.1371/journal.pone.0283850)
Supplement: S1 File — (XLSX) [file pone.0283850.s001.xlsx]

## Sheet: Student_Survey 
Gender	Birth	Faculty	Classification	Finance	Grad year	I am ready to do anything to become an entrepreneur	I study so that I can use the acquired knowledge in my own company	I feel I am a "born entrepreneur"	At present, I strongly consider starting a company	I am determined to start a company in the future	To me, becoming an entrepreneur has more advantages than disadvantages	An entrepreneurial cfareer is attractive to me	If I have the necessary resources and see an opportunity, I will start my own company	Becoming an entrepreneur would bring me great satisfaction	If I had to choose between career options, I would choose entrepreneurship	Support from parents to start a business	Support from relatives to start a business	Support from friends and acquaintances to start a business	Establishing and running a business would be easy for me	I am ready to establish an operational business	I would be able to control the tasks related to starting a business	I know the legal, financial and management tasks required to start and run a business	I think it is difficult to find a business idea that has not yet been devised by others	Entering the market with a new product/service is difficult	It is difficult to raise capital from banks or investors for a launching (startup) business	I think nowadays it is hard to acquire knowledge or find a good advisor on how to establish and run a startup business	I think taxation rules make it difficult to establish new businesses	I observe that the state does not sufficiently support the establishment of startup businesses	I think the legislation is too complicated and not favourable to the establishment of new businesses	I fear that I will eventually fail if I establish a company	I am not motivated to establish a startup company	I do not think I have the necessary skills to establish a successful company	I do not feel ready to manage the stress of being an entrepreneur	The creative atmosphere at the University encourages me to think about and develop new ideas for starting a business	Courses available at the University develop the leadership skills that are required for entrepreneurs	The available courses provide the knowledge required to start a new business	The University actively helps me if I want to establish a startup company; I can get the legal and financial information I need and they can even help me find an office if necessary	The University helps me find an investor to launch my startup company	I find that I am motivated and supported by the professors of the University to establish a startup business	I see that there are events at the University where I can meet successful entrepreneurs and learn from their experience	I think that the University, both in education and in communication, presents entrepreneurship to students as a real and desirable career option	I think the University will help me get acquainted with startup companies where I can do my practical training or get an internship	At the University, I can find workshops, events and professional forums where I can acquire the knowledge required to set up startup business	The University organises idea contests, hackathons and competitions to find and support promising student initiatives	If I were to establish a startup business, I think the University would help me to raise the recognition of my company and find potential customers	I think that at the University I would have the chance to find partners with whom we could establish a joint startup business in the future
Male	1970-1979	Economics	Full-time	Reimbursement	2023	Rather agree	Strongly agree	Strongly agree	Strongly agree	Strongly agree	Strongly agree	Strongly agree	Strongly agree	Strongly agree	Strongly agree	They will rather support me	They will rather support me	They will strongly supoport me	Rather agree	Strongly agree	Strongly agree	Strongly agree	Rather agree	Rather agree	Rather agree	Absolutely disagree	Rather disagree	Rather disagree	Rather disagree	Absolutely disagree	Absolutely disagree	Absolutely disagree	Absolutely disagree	Rather agree	Rather agree	Rather disagree	Rather agree	Rather agree	Rather disagree	Rather agree	Rather disagree	Rather disagree	Rather agree	Rather agree	Rather disagree	Rather agree
Female	1995-1999	Economics	Full-time	Reimbursement	2023	Rather agree	Strongly agree	Strongly agree	I do not know	Rather agree	Rather disagree	Strongly agree	Strongly agree	Strongly agree	Strongly agree	They will strongly supoport me	They will rather support me	They will rather support me	Rather agree	Strongly agree	Strongly agree	Strongly agree	Rather agree	Rather agree	Rather agree	Rather agree	Rather agree	Strongly agree	Rather agree	Rather agree	Rather agree	Strongly agree	Rather agree	Rather agree	Strongly agree	Strongly agree	Strongly agree	Strongly agree	Strongly agree	Strongly agree	Strongly agree	Strongly agree	Rather agree	Strongly agree	Rather agree	Strongly agree
Female	2000-2004	Economics	Full-time	Publicly founded	2024	Rather agree	Strongly agree	I do not know	Rather disagree	Rather agree	Rather agree	Rather agree	Rather agree	Rather agree	Rather agree	They will strongly supoport me	They will strongly supoport me	They will strongly supoport me	Indifferent to me	I do not know	I do not know	I do not know	Strongly agree	Rather agree	Rather agree	Rather agree	Rather agree	Rather agree	I do not know	Rather agree	Indifferent to me	Rather agree	Strongly agree	Rather agree	Rather agree	Strongly agree	Strongly agree	I can not form a judgement	Strongly agree	Rather agree	Rather agree	Rather agree	I can not form a judgement	Strongly agree	Rather agree	Strongly agree
Male	2000-2004	Engineering Sciences	Full-time	Publicly founded	2023	Rather agree	Rather agree	Rather agree	Rather agree	Rather agree	Rather agree	Indifferent to me	Rather agree	Indifferent to me	I do not know	They will rather support me	They will rather support me	They will rather support me	Rather agree	I do not know	Rather agree	I do not know	Rather agree	Strongly agree	Rather agree	I do not know	Rather agree	Rather agree	Rather agree	Strongly agree	Indifferent to me	Strongly agree	Rather agree	Rather agree	Rather agree	Rather agree	Rather agree	I can not form a judgement	I can not form a judgement	Rather agree	Rather agree	I can not form a judgement	Rather agree	Rather agree	I can not form a judgement	I can not form a judgement
Male	2000-2004	Engineering Sciences	Full-time	Publicly founded	2024	Rather agree	Rather agree	I do not know	Rather disagree	Rather agree	Rather agree	Strongly agree	Strongly agree	Strongly agree	Strongly agree	They will strongly supoport me	They will rather support me	They will strongly supoport me	Rather disagree	Absolutely disagree	Absolutely disagree	I do not know	Rather agree	Rather agree	Strongly agree	Absolutely disagree	I do not know	Rather agree	I do not know	Rather agree	Rather disagree	Rather agree	Rather agree	I can not form a judgement	Rather agree	Rather agree	I can not form a judgement	I can not form a judgement	I can not form a judgement	Rather agree	Rather agree	Rather agree	Rather agree	Rather agree	I can not form a judgement	Rather agree
Male	2000-2004	Engineering Sciences	Full-time	Publicly founded	2024	Indifferent to me	Indifferent to me	I do not know	Rather disagree	Rather disagree	I do not konw	Indifferent to me	I do not know	Indifferent to me	Rather disagree	It wouldn't matter to them	It wouldn't matter to them	It wouldn't matter to them	Indifferent to me	Rather disagree	Rather agree	I do not know	Strongly agree	Strongly agree	Rather agree	Absolutely disagree	Rather disagree	Rather disagree	Rather disagree	Indifferent to me	Rather agree	Rather agree	Indifferent to me	Rather agree	Rather agree	Rather agree	I can not form a judgement	I can not form a judgement	Rather agree	Rather agree	Rather agree	I can not form a judgement	I can not form a judgement	Rather agree	Rather agree	I can not form a judgement
Female	2000-2004	Economics	Full-time	Publicly founded	2022	Rather disagree	Strongly agree	I do not know	Rather disagree	Rather disagree	Rather agree	Rather disagree	I do not know	Rather disagree	Rather disagree	They will strongly supoport me	It wouldn't matter to them	It wouldn't matter to them	Rather disagree	I do not know	Rather disagree	Rather agree	Strongly agree	Rather agree	Rather disagree	I do not know	Rather agree	Rather disagree	I do not know	Rather agree	Rather agree	Indifferent to me	Rather agree	Rather agree	Rather agree	Rather disagree	I can not form a judgement	I can not form a judgement	Rather agree	Strongly agree	I can not form a judgement	Rather agree	Strongly agree	Rather agree	I can not form a judgement	Rather agree
Female	1995-1999	Economics	Full-time	Publicly founded	2023	Indifferent to me	Indifferent to me	I do not know	Rather agree	Indifferent to me	Rather agree	Strongly agree	Rather agree	Strongly agree	Rather agree	They will rather support me	It wouldn't matter to them	They will strongly supoport me	Indifferent to me	Rather agree	Rather agree	Rather agree	Rather agree	I do not know	Rather agree	Rather disagree	Rather agree	Rather agree	Rather agree	Indifferent to me	Indifferent to me	Indifferent to me	Rather disagree	I can not form a judgement	I can not form a judgement	I can not form a judgement	I can not form a judgement	Rather agree	I can not form a judgement	Rather agree	I can not form a judgement	I can not form a judgement	I can not form a judgement	I can not form a judgement	I can not form a judgement	I can not form a judgement
Male	2000-2004	Engineering Sciences	Full-time	Publicly founded	2023	Rather disagree	Rather disagree	Rather disagree	Rather disagree	Indifferent to me	Rather disagree	Rather disagree	Rather disagree	Rather agree	Rather disagree	They will rather support me	They will rather support me	They will strongly supoport me	Rather disagree	Absolutely disagree	Rather disagree	Rather agree	Rather agree	Rather agree	Rather agree	Rather agree	Rather agree	Rather agree	I do not know	Strongly agree	Indifferent to me	Rather agree	Rather agree	I can not form a judgement	I can not form a judgement	Rather agree	Rather agree	Rather agree	I can not form a judgement	Rather agree	Rather agree	Rather agree	Rather agree	Rather agree	I can not form a judgement	Rather agree
Male	1995-1999	Engineering Sciences	Full-time	Publicly founded	2023	Rather agree	Strongly agree	Strongly agree	Strongly agree	Strongly agree	Strongly agree	Strongly agree	Strongly agree	Rather agree	Strongly agree	They will strongly supoport me	They will strongly supoport me	They will rather support me	Rather disagree	Strongly agree	Strongly agree	Rather agree	Rather disagree	Rather disagree	Rather agree	Rather disagree	Rather disagree	Rather disagree	Rather disagree	Absolutely disagree	Absolutely disagree	Absolutely disagree	Absolutely disagree	Rather agree	Rather agree	Rather agree	I can not form a judgement	Rather agree	Rather disagree	Strongly agree	I can not form a judgement	Rather agree	Rather agree	Strongly agree	Rather agree	Strongly agree
Female	1995-1999	Economics	Full-time	Publicly founded	2024	Strongly agree	Strongly agree	I do not know	Rather agree	Rather agree	Strongly agree	Strongly agree	Rather agree	Strongly agree	Strongly agree	It wouldn't matter to them	It wouldn't matter to them	It wouldn't matter to them	Rather agree	Rather agree	Rather agree	Rather agree	Rather agree	Rather agree	I do not know	Rather disagree	I do not know	I do not know	I do not know	Rather agree	Absolutely disagree	Rather disagree	Indifferent to me	Rather agree	I can not form a judgement	I can not form a judgement	I can not form a judgement	I can not form a judgement	I can not form a judgement	Rather disagree	Rather disagree	Rather disagree	I can not form a judgement	I can not form a judgement	I can not form a judgement	Rather disagree
Male	1995-1999	Engineering Sciences	Full-time	Publicly founded	2023	Rather disagree	Rather disagree	Rather disagree	Rather agree	Indifferent to me	Rather disagree	Rather agree	Rather agree	Rather agree	Rather disagree	They will strongly supoport me	They will strongly supoport me	They will rather support me	Rather disagree	I do not know	I do not know	Strongly agree	Rather agree	Rather agree	Rather agree	Rather disagree	Rather disagree	Rather disagree	I do not know	Rather agree	Rather disagree	Rather disagree	Indifferent to me	I can not form a judgement	Rather agree	Rather agree	Rather agree	Rather agree	Rather agree	Rather agree	Rather agree	Rather agree	Rather agree	Rather agree	Rather agree	Rather agree
Female	2000-2004	Economics	Full-time	Publicly founded	2023	Rather agree	Strongly agree	Rather agree	Rather disagree	Rather agree	Rather agree	Strongly agree	Strongly agree	Strongly agree	Rather agree	They will strongly supoport me	They will rather not support me	They will rather support me	Rather disagree	Rather agree	Rather agree	Rather agree	Rather agree	Rather agree	Rather agree	I do not know	Rather agree	Strongly agree	Rather agree	Indifferent to me	Rather disagree	Rather disagree	Indifferent to me	Rather agree	Strongly agree	Strongly agree	Strongly agree	I can not form a judgement	I can not form a judgement	Strongly agree	I can not form a judgement	Strongly agree	Rather agree	Rather agree	Rather agree	Strongly agree
Male	1995-1999	Engineering Sciences	Full-time	Publicly founded	2024	Strongly agree	Strongly agree	Strongly agree	Strongly agree	Strongly agree	Strongly agree	Strongly agree	Strongly agree	Strongly agree	Strongly agree	They will strongly supoport me	They will strongly supoport me	They will strongly supoport me	Strongly agree	Strongly agree	Strongly agree	Strongly agree	Strongly agree	Strongly agree	Strongly agree	Strongly agree	Strongly agree	Strongly agree	Strongly agree	Absolutely disagree	Absolutely disagree	Absolutely disagree	Absolutely disagree	Strongly agree	Strongly agree	Strongly agree	Strongly agree	Strongly agree	Strongly agree	Strongly agree	Strongly agree	Strongly agree	Strongly agree	Strongly agree	Strongly agree	Strongly agree
Male	1995-1999	Engineering Sciences	Full-time	Publicly founded	2024	Rather disagree	Indifferent to me	Absolutely disagree	Rather disagree	Indifferent to me	Rather disagree	Absolutely disagree	I do not know	Rather disagree	Absolutely disagree	They will rather support me	They will strongly supoport me	They will strongly supoport me	Absolutely disagree	Absolutely disagree	I do not know	Absolutely disagree	Strongly agree	Strongly agree	Rather agree	Rather disagree	Rather agree	I do not know	I do not know	Strongly agree	Strongly agree	Strongly agree	Strongly agree	Absolutely disagree	Rather agree	Rather agree	I can not form a judgement	I can not form a judgement	Absolutely disagree	I can not form a judgement	Rather disagree	I can not form a judgement	Rather agree	I can not form a judgement	Rather disagree	Strongly agree
Female	2000-2004	Economics	Full-time	Publicly founded	2024	Rather agree	Strongly agree	Rather agree	Rather agree	Rather agree	Rather agree	Rather agree	Rather agree	Strongly agree	Rather agree	They will strongly supoport me	They will strongly supoport me	They will strongly supoport me	Rather disagree	Rather disagree	I do not know	I do not know	I do not know	Rather disagree	Absolutely disagree	Rather disagree	Rather agree	Absolutely disagree	I do not know	Rather agree	Absolutely disagree	Rather agree	Indifferent to me	Strongly agree	Strongly agree	Strongly agree	Strongly agree	Strongly agree	Strongly agree	Strongly agree	Strongly agree	Strongly agree	Strongly agree	Strongly agree	Strongly agree	Strongly agree
Male	1995-1999	Economics	Full-time	Publicly founded	2024	Rather agree	Rather agree	Rather disagree	Absolutely disagree	Rather agree	Rather agree	Rather agree	Rather agree	Rather agree	Rather agree	They will strongly supoport me	They will strongly supoport me	They will strongly supoport me	Rather disagree	Rather disagree	Rather disagree	Absolutely disagree	Rather agree	Rather agree	Rather disagree	Rather disagree	Rather disagree	Rather agree	Rather agree	Rather agree	Rather agree	Rather agree	Rather disagree	Rather agree	Rather agree	Rather agree	Rather agree	Rather disagree	Rather agree	Rather agree	Rather agree	Rather agree	Rather agree	Rather agree	Rather disagree	Strongly agree
Male	1995-1999	Engineering Sciences	Full-time	Publicly founded	2023	Rather agree	Indifferent to me	Rather agree	I do not know	Rather agree	Rather agree	Strongly agree	Strongly agree	Rather agree	Rather agree	They will strongly supoport me	They will rather support me	They will rather support me	Indifferent to me	Rather disagree	Rather agree	I do not know	Strongly agree	Strongly agree	Rather agree	I do not know	Rather agree	I do not know	I do not know	Indifferent to me	Indifferent to me	Absolutely disagree	Rather disagree	Rather agree	Rather agree	Strongly agree	Strongly agree	Strongly agree	Rather agree	Strongly agree	I can not form a judgement	Rather agree	Strongly agree	Rather agree	Strongly agree	Rather agree
Male	1995-1999	Economics	Full-time	Reimbursement	2022	Indifferent to me	Strongly agree	Rather agree	Strongly agree	Strongly agree	Rather agree	Indifferent to me	I do not know	Indifferent to me	Strongly agree	They will strongly supoport me	They will rather support me	It wouldn't matter to them	Indifferent to me	Strongly agree	Rather agree	Rather disagree	Absolutely disagree	Absolutely disagree	Absolutely disagree	Absolutely disagree	Strongly agree	I do not know	Rather agree	Absolutely disagree	Rather agree	Rather disagree	Indifferent to me	Rather disagree	I can not form a judgement	Absolutely disagree	I can not form a judgement	I can not form a judgement	I can not form a judgement	I can not form a judgement	I can not form a judgement	Rather agree	Rather agree	I can not form a judgement	Rather agree	Rather agree
Female	1995-1999	Economics	Full-time	Publicly founded	2023	Rather agree	Rather agree	I do not know	I do not know	Rather agree	Rather agree	Strongly agree	Strongly agree	Rather agree	Rather agree	They will strongly supoport me	They will rather support me	They will rather support me	Rather agree	Rather agree	Rather agree	I do not know	Rather agree	Rather disagree	Rather agree	Rather disagree	Rather agree	I do not know	I do not know	Indifferent to me	Rather disagree	Rather disagree	Rather disagree	Rather disagree	Rather disagree	I can not form a judgement	Rather disagree	Rather disagree	Rather disagree	I can not form a judgement	Rather disagree	Rather disagree	Rather disagree	Rather disagree	Rather disagree	Rather disagree
Male	1995-1999	Engineering Sciences	Full-time	Publicly founded	2023	Rather agree	Strongly agree	I do not know	Strongly agree	Strongly agree	Rather agree	Rather agree	Strongly agree	Strongly agree	Strongly agree	They will strongly supoport me	They will rather support me	They will strongly supoport me	Rather disagree	Rather agree	Rather agree	Rather disagree	Strongly agree	Rather agree	Strongly agree	I do not know	I do not know	Rather disagree	Rather disagree	Strongly agree	Absolutely disagree	Indifferent to me	Rather disagree	Strongly agree	Strongly agree	Rather agree	Strongly agree	Strongly agree	Strongly agree	Strongly agree	Rather agree	I can not form a judgement	Rather agree	Rather agree	Strongly agree	Rather agree
Female	2000-2004	Economics	Full-time	Reimbursement	2024	Strongly agree	Rather agree	I do not know	Strongly agree	Rather agree	Rather agree	Strongly agree	Strongly agree	Strongly agree	Rather agree	They will strongly supoport me	They will strongly supoport me	They will rather support me	Rather agree	Rather agree	Strongly agree	I do not know	Strongly agree	Strongly agree	Rather agree	Rather agree	Rather agree	I do not know	I do not know	Strongly agree	Strongly agree	Rather agree	Strongly agree	Rather agree	I can not form a judgement	I can not form a judgement	Rather agree	Rather disagree	Rather disagree	I can not form a judgement	Rather disagree	I can not form a judgement	I can not form a judgement	I can not form a judgement	Rather disagree	I can not form a judgement
Female	1995-1999	Economics	Full-time	Publicly founded	2022	Indifferent to me	Indifferent to me	Rather disagree	Rather disagree	Absolutely disagree	I do not konw	Rather disagree	Rather disagree	Rather disagree	Rather disagree	It wouldn't matter to them	It wouldn't matter to them	They will rather support me	Absolutely disagree	Rather disagree	Rather agree	Strongly agree	Strongly agree	Rather agree	Rather agree	Rather disagree	I do not know	I do not know	I do not know	Rather agree	Rather agree	Indifferent to me	Rather agree	Rather disagree	Rather agree	Rather agree	Rather agree	Rather agree	Rather agree	Rather agree	I can not form a judgement	Absolutely disagree	I can not form a judgement	I can not form a judgement	Rather agree	I can not form a judgement
Female	1995-1999	Economics	Full-time	Publicly founded	2022	Rather agree	Rather agree	I do not know	Strongly agree	Strongly agree	Rather agree	Strongly agree	Strongly agree	Strongly agree	Rather agree	They will strongly supoport me	They will strongly supoport me	They will strongly supoport me	Rather agree	Rather disagree	Rather agree	Rather agree	Rather agree	Rather agree	Rather agree	Absolutely disagree	I do not know	Rather disagree	I do not know	Rather disagree	Absolutely disagree	Rather disagree	Rather disagree	Rather agree	Rather agree	Strongly agree	Rather agree	Rather agree	I can not form a judgement	I can not form a judgement	I can not form a judgement	I can not form a judgement	I can not form a judgement	I can not form a judgement	I can not form a judgement	I can not form a judgement
Female	1995-1999	Economics	Full-time	Publicly founded	2022	Indifferent to me	Rather agree	Rather agree	Rather agree	Indifferent to me	Strongly agree	Rather agree	Rather agree	Strongly agree	I do not know	They will strongly supoport me	They will strongly supoport me	They will strongly supoport me	Rather agree	Rather agree	Strongly agree	I do not know	Strongly agree	Strongly agree	Rather agree	Rather agree	Strongly agree	Strongly agree	Strongly agree	Strongly agree	Indifferent to me	Rather disagree	Rather agree	I can not form a judgement	Rather disagree	Rather disagree	Strongly agree	Strongly agree	Rather agree	Rather agree	Rather agree	Rather agree	Rather agree	Rather agree	Rather agree	Rather agree
Female	2000-2004	Engineering Sciences	Full-time	Publicly founded	2023	Strongly agree	Strongly agree	Strongly agree	Strongly agree	Strongly agree	Strongly agree	Strongly agree	Strongly agree	Strongly agree	Strongly agree	They will strongly supoport me	They will rather support me	They will strongly supoport me	Rather agree	Rather agree	Strongly agree	Rather disagree	Rather disagree	Rather agree	Rather agree	Rather disagree	I do not know	I do not know	I do not know	Absolutely disagree	Strongly agree	Absolutely disagree	Rather disagree	Strongly agree	Rather agree	Rather agree	Rather agree	Rather agree	Rather agree	Rather agree	Rather agree	Rather agree	Rather agree	Rather agree	Rather agree	Rather agree
Male	1995-1999	Engineering Sciences	Full-time	Publicly founded	2022	Indifferent to me	Rather agree	Rather disagree	I do not know	Rather agree	Rather agree	Indifferent to me	Rather agree	Indifferent to me	I do not know	It wouldn't matter to them	It wouldn't matter to them	It wouldn't matter to them	Rather disagree	Rather disagree	I do not know	Rather agree	Rather disagree	Rather agree	Rather agree	Rather disagree	I do not know	I do not know	I do not know	Rather agree	Rather disagree	Indifferent to me	Rather agree	Rather agree	I can not form a judgement	Rather disagree	Rather disagree	Rather disagree	I can not form a judgement	Rather agree	I can not form a judgement	Rather agree	Rather agree	Rather agree	I can not form a judgement	I can not form a judgement
Male	2000-2004	Economics	Full-time	Publicly founded	2024	Strongly agree	Strongly agree	Rather agree	Strongly agree	Strongly agree	Strongly agree	Strongly agree	Strongly agree	Strongly agree	Strongly agree	They will strongly supoport me	They will strongly supoport me	They will strongly supoport me	Strongly agree	Strongly agree	Strongly agree	Strongly agree	Strongly agree	Strongly agree	Strongly agree	Strongly agree	Strongly agree	Strongly agree	Strongly agree	Strongly agree	Strongly agree	Strongly agree	Strongly agree	Strongly agree	Strongly agree	Strongly agree	Strongly agree	Strongly agree	Strongly agree	Strongly agree	Strongly agree	Strongly agree	Strongly agree	Strongly agree	Strongly agree	Strongly agree
Female	1995-1999	Engineering Sciences	Full-time	Publicly founded	2022	Indifferent to me	Absolutely disagree	Strongly agree	Rather agree	Rather agree	I do not konw	Rather agree	Rather disagree	Indifferent to me	I do not know	It wouldn't matter to them	It wouldn't matter to them	It wouldn't matter to them	Rather agree	Strongly agree	Strongly agree	Rather disagree	Strongly agree	I do not know	Rather disagree	Rather agree	I do not know	I do not know	Rather agree	Absolutely disagree	Rather disagree	Rather disagree	Absolutely disagree	Rather disagree	Absolutely disagree	Rather disagree	Absolutely disagree	Absolutely disagree	Rather disagree	I can not form a judgement	I can not form a judgement	Rather disagree	I can not form a judgement	I can not form a judgement	Absolutely disagree	Absolutely disagree
Male	2000-2004	Economics	Full-time	Publicly founded	2024	Rather disagree	Indifferent to me	Rather disagree	Absolutely disagree	Indifferent to me	I do not konw	Indifferent to me	Rather agree	Rather disagree	I do not know	They will strongly supoport me	They will rather support me	They will rather support me	Indifferent to me	Rather disagree	I do not know	Absolutely disagree	I do not know	Strongly agree	Rather agree	I do not know	Absolutely disagree	I do not know	Rather agree	Rather agree	Indifferent to me	Rather disagree	Rather agree	I can not form a judgement	Rather agree	Rather agree	Rather disagree	I can not form a judgement	I can not form a judgement	Strongly agree	Strongly agree	Rather agree	Rather agree	I can not form a judgement	Rather agree	Strongly agree
Male	2000-2004	Engineering Sciences	Full-time	Publicly founded	2024	Rather agree	Rather agree	Rather agree	Rather disagree	Strongly agree	Rather agree	Rather agree	Strongly agree	Strongly agree	Rather agree	They will strongly supoport me	They will rather support me	It wouldn't matter to them	Strongly agree	Rather agree	Rather agree	Rather agree	I do not know	I do not know	Rather agree	Rather agree	I do not know	Rather agree	Rather agree	Rather disagree	Rather disagree	Rather disagree	Rather disagree	Strongly agree	Strongly agree	Rather agree	Rather agree	Rather agree	Rather agree	Rather agree	Rather agree	Rather agree	Rather agree	Rather agree	Rather agree	Rather agree
Male	2000-2004	Economics	Full-time	Reimbursement	2022	Strongly agree	Rather agree	Rather agree	I do not know	Strongly agree	Strongly agree	Strongly agree	Strongly agree	Strongly agree	Strongly agree	They will strongly supoport me	They will strongly supoport me	They will strongly supoport me	Indifferent to me	I do not know	Rather agree	Rather disagree	Strongly agree	Rather disagree	I do not know	Rather disagree	I do not know	Rather disagree	I do not know	Rather agree	Rather disagree	Rather disagree	Indifferent to me	I can not form a judgement	Rather agree	Rather agree	I can not form a judgement	I can not form a judgement	I can not form a judgement	Rather agree	Rather agree	Rather agree	Rather agree	Strongly agree	Rather agree	Strongly agree
Female	1995-1999	Economics	Full-time	Publicly founded	2022	Rather agree	Rather agree	Rather agree	Strongly agree	Rather agree	Strongly agree	Rather agree	Strongly agree	Strongly agree	I do not know	They will strongly supoport me	They will rather support me	They will strongly supoport me	Rather agree	Rather disagree	Rather disagree	Rather agree	Strongly agree	Rather agree	Rather disagree	Rather disagree	I do not know	Rather disagree	I do not know	Rather agree	Absolutely disagree	Rather agree	Rather agree	Rather disagree	Rather agree	Rather agree	Strongly agree	I can not form a judgement	Rather agree	Rather agree	Strongly agree	I can not form a judgement	Strongly agree	Rather agree	Rather agree	Rather agree
Female	2000-2004	Economics	Full-time	Reimbursement	2023	Strongly agree	Rather agree	I do not know	Rather agree	Indifferent to me	Rather agree	Strongly agree	Strongly agree	Strongly agree	Rather agree	They will strongly supoport me	They will strongly supoport me	They will strongly supoport me	Indifferent to me	I do not know	Rather agree	I do not know	Rather agree	I do not know	Rather agree	I do not know	I do not know	I do not know	Rather disagree	Indifferent to me	Rather disagree	Rather disagree	Rather disagree	I can not form a judgement	Rather agree	Rather agree	I can not form a judgement	I can not form a judgement	I can not form a judgement	Rather agree	Rather agree	Rather agree	Rather agree	Rather agree	I can not form a judgement	I can not form a judgement
Male	2000-2004	Engineering Sciences	Full-time	Publicly founded	2023	Strongly agree	Strongly agree	I do not know	Strongly agree	Strongly agree	Strongly agree	Strongly agree	Strongly agree	Strongly agree	Strongly agree	They will strongly supoport me	They will strongly supoport me	They will strongly supoport me	Absolutely disagree	Rather disagree	I do not know	Rather agree	Strongly agree	Rather agree	I do not know	Absolutely disagree	Absolutely disagree	Absolutely disagree	Absolutely disagree	Absolutely disagree	Absolutely disagree	Rather disagree	Indifferent to me	Absolutely disagree	Absolutely disagree	Absolutely disagree	Absolutely disagree	Absolutely disagree	Absolutely disagree	Absolutely disagree	Absolutely disagree	Absolutely disagree	Absolutely disagree	Absolutely disagree	Absolutely disagree	Absolutely disagree
Female	1995-1999	Engineering Sciences	Full-time	Publicly founded	2023	Rather disagree	Rather disagree	Rather disagree	I do not know	Rather disagree	Rather agree	Indifferent to me	Rather agree	Rather disagree	I do not know	They will strongly supoport me	They will strongly supoport me	They will strongly supoport me	Indifferent to me	Rather disagree	I do not know	Rather disagree	Rather agree	Rather agree	Rather agree	I do not know	I do not know	Rather disagree	I do not know	Indifferent to me	Rather disagree	Rather agree	Rather disagree	Rather agree	Rather agree	Rather disagree	I can not form a judgement	Rather agree	Strongly agree	Strongly agree	Strongly agree	Rather agree	Rather agree	Rather agree	Strongly agree	Strongly agree
Male	2000-2004	Engineering Sciences	Full-time	Publicly founded	2023	Indifferent to me	Indifferent to me	Rather disagree	Rather disagree	Indifferent to me	Strongly agree	Rather agree	Strongly agree	Strongly agree	Absolutely disagree	They will strongly supoport me	They will strongly supoport me	They will rather support me	Rather agree	I do not know	Strongly agree	Strongly agree	Strongly agree	Strongly agree	Strongly agree	Absolutely disagree	Rather agree	Strongly agree	Rather agree	Strongly agree	Rather agree	Rather disagree	Rather agree	Rather agree	Strongly agree	Strongly agree	I can not form a judgement	Rather agree	Rather agree	Strongly agree	Strongly agree	Strongly agree	Strongly agree	Rather agree	Rather agree	Strongly agree
Male	1995-1999	Economics	Full-time	Reimbursement	2022	Absolutely disagree	Rather disagree	Absolutely disagree	Absolutely disagree	Absolutely disagree	I do not konw	Indifferent to me	Rather agree	Indifferent to me	I do not know	They will rather support me	It wouldn't matter to them	It wouldn't matter to them	Rather agree	Rather disagree	Rather agree	Rather disagree	Strongly agree	Rather agree	Strongly agree	Rather agree	Rather agree	Rather agree	Rather agree	Rather disagree	Rather agree	Indifferent to me	Rather disagree	Absolutely disagree	Absolutely disagree	Absolutely disagree	Absolutely disagree	Absolutely disagree	Absolutely disagree	Rather agree	Absolutely disagree	Rather disagree	Absolutely disagree	I can not form a judgement	Absolutely disagree	Rather disagree
Female	1995-1999	Engineering Sciences	Full-time	Publicly founded	2023	Rather disagree	Indifferent to me	I do not know	Rather disagree	Indifferent to me	Rather agree	Rather agree	I do not know	Rather agree	I do not know	It wouldn't matter to them	It wouldn't matter to them	They will rather support me	Absolutely disagree	I do not know	Rather disagree	Rather agree	Absolutely disagree	Absolutely disagree	I do not know	Rather agree	I do not know	I do not know	I do not know	Absolutely disagree	Indifferent to me	Rather disagree	Rather disagree	Rather disagree	Rather disagree	I can not form a judgement	Rather disagree	Rather disagree	Rather disagree	Rather disagree	Rather disagree	Rather disagree	I can not form a judgement	Rather agree	Rather disagree	Rather agree
Male	1995-1999	Engineering Sciences	Full-time	Publicly founded	2022	Indifferent to me	Rather agree	I do not know	I do not know	Indifferent to me	Rather agree	Rather agree	Rather agree	Rather agree	Rather agree	They will rather support me	They will rather support me	They will rather support me	Rather disagree	Rather disagree	Rather disagree	I do not know	Rather agree	Rather agree	Rather agree	Rather agree	Rather agree	Rather agree	Rather agree	Indifferent to me	Indifferent to me	Indifferent to me	Indifferent to me	Rather agree	Rather agree	Rather agree	Rather agree	Rather agree	Rather agree	Rather agree	Rather agree	Rather agree	Rather agree	Rather agree	Rather agree	Rather agree
Female	1995-1999	Engineering Sciences	Full-time	Publicly founded	2022	Rather agree	Indifferent to me	Rather disagree	I do not know	Indifferent to me	Rather disagree	Rather agree	Rather agree	Strongly agree	I do not know	They will rather not support me	They will rather not support me	They will strongly supoport me	Rather disagree	I do not know	Rather agree	Rather agree	Strongly agree	Strongly agree	Rather agree	Rather agree	Strongly agree	Rather agree	Rather agree	Strongly agree	Rather agree	Strongly agree	Rather agree	I can not form a judgement	Absolutely disagree	Absolutely disagree	Rather disagree	Rather disagree	I can not form a judgement	Rather agree	Rather agree	I can not form a judgement	I can not form a judgement	I can not form a judgement	I can not form a judgement	I can not form a judgement
Male	2000-2004	Engineering Sciences	Full-time	Publicly founded	2022	Rather agree	Rather agree	I do not know	Rather agree	Rather agree	Rather agree	Rather agree	Rather agree	Rather agree	I do not know	They will rather support me	They will rather support me	They will strongly supoport me	Indifferent to me	I do not know	Rather agree	Rather agree	Strongly agree	Strongly agree	Strongly agree	Strongly agree	Strongly agree	Strongly agree	Strongly agree	Indifferent to me	Indifferent to me	Rather disagree	Rather disagree	I can not form a judgement	I can not form a judgement	Strongly agree	I can not form a judgement	I can not form a judgement	I can not form a judgement	Rather agree	I can not form a judgement	Rather agree	Rather agree	Rather agree	Rather agree	Rather agree
Male	1995-1999	Engineering Sciences	Full-time	Publicly founded	2024	Indifferent to me	Rather agree	Absolutely disagree	Absolutely disagree	Absolutely disagree	Strongly agree	Rather agree	Rather agree	Indifferent to me	Strongly agree	They will rather support me	It wouldn't matter to them	It wouldn't matter to them	Strongly agree	Strongly agree	Rather agree	I do not know	Strongly agree	Strongly agree	I do not know	Rather disagree	Absolutely disagree	Absolutely disagree	Absolutely disagree	Strongly agree	Strongly agree	Strongly agree	Indifferent to me	Strongly agree	Strongly agree	Strongly agree	Rather agree	Rather agree	Absolutely disagree	Absolutely disagree	Absolutely disagree	Absolutely disagree	Absolutely disagree	Rather disagree	Rather disagree	Rather agree
Male	1995-1999	Engineering Sciences	Full-time	Publicly founded	2024	Indifferent to me	Indifferent to me	I do not know	Rather agree	Indifferent to me	Rather agree	Rather agree	Rather agree	Rather agree	Rather agree	They will strongly supoport me	They will strongly supoport me	They will strongly supoport me	Rather disagree	I do not know	I do not know	Rather agree	Rather agree	Rather agree	Rather agree	Rather disagree	Rather disagree	Rather disagree	Rather agree	Rather agree	Rather agree	Rather disagree	Indifferent to me	Strongly agree	Strongly agree	Strongly agree	Strongly agree	Strongly agree	Strongly agree	Strongly agree	Strongly agree	Strongly agree	Strongly agree	Strongly agree	Strongly agree	Strongly agree
Male	1990-1994	Engineering Sciences	Distance traning	Reimbursement	2022	Rather agree	Strongly agree	I do not know	I do not know	Rather agree	I do not konw	Indifferent to me	Rather agree	Rather disagree	I do not know	They will rather support me	It wouldn't matter to them	It wouldn't matter to them	Indifferent to me	Rather agree	Rather agree	I do not know	Rather agree	Rather agree	I do not know	I do not know	I do not know	Rather disagree	I do not know	Rather disagree	Rather disagree	Absolutely disagree	Indifferent to me	I can not form a judgement	Rather agree	Rather agree	Rather agree	I can not form a judgement	Rather agree	I can not form a judgement	Rather disagree	I can not form a judgement	Rather agree	I can not form a judgement	Rather disagree	Rather disagree
Male	1995-1999	Engineering Sciences	Full-time	Reimbursement	2022	Rather disagree	Indifferent to me	Absolutely disagree	Rather disagree	Indifferent to me	Rather disagree	Rather disagree	Rather disagree	Rather disagree	Rather disagree	They will rather support me	They will rather support me	They will rather support me	Rather disagree	Absolutely disagree	Absolutely disagree	Absolutely disagree	Rather agree	Rather agree	Strongly agree	Rather disagree	Rather agree	Strongly agree	Rather agree	Rather agree	Rather agree	Rather agree	Rather agree	Absolutely disagree	Absolutely disagree	Absolutely disagree	Absolutely disagree	Absolutely disagree	Rather disagree	I can not form a judgement	Rather disagree	I can not form a judgement	Rather disagree	Rather disagree	Absolutely disagree	Rather agree
Female	2000-2004	Economics	Full-time	Publicly founded	2024	Strongly agree	Strongly agree	Strongly agree	Strongly agree	Strongly agree	Rather agree	Strongly agree	Strongly agree	Strongly agree	Strongly agree	They will strongly supoport me	They will rather support me	It wouldn't matter to them	Rather agree	Rather agree	Strongly agree	I do not know	I do not know	Rather agree	I do not know	Strongly agree	Rather agree	Rather agree	I do not know	Indifferent to me	Absolutely disagree	Absolutely disagree	Absolutely disagree	I can not form a judgement	I can not form a judgement	Absolutely disagree	Absolutely disagree	Absolutely disagree	Rather agree	Rather disagree	Absolutely disagree	Rather disagree	Absolutely disagree	Rather agree	Absolutely disagree	Absolutely disagree
Female	2000-2004	Economics	Full-time	Publicly founded	2023	Rather agree	Strongly agree	Rather disagree	I do not know	Rather agree	Rather agree	Strongly agree	Strongly agree	Rather agree	Rather agree	They will strongly supoport me	They will strongly supoport me	They will strongly supoport me	Rather disagree	Rather disagree	I do not know	Absolutely disagree	Rather agree	Rather agree	Strongly agree	I do not know	I do not know	Rather agree	Rather disagree	Rather agree	Indifferent to me	Indifferent to me	Rather agree	Rather agree	Rather agree	Rather agree	I can not form a judgement	I can not form a judgement	I can not form a judgement	Rather agree	Rather agree	Rather agree	Rather agree	Rather agree	Rather agree	I can not form a judgement
Male	1995-1999	Engineering Sciences	Full-time	Reimbursement	2022	Rather agree	Indifferent to me	I do not know	Rather agree	Rather agree	Rather agree	Indifferent to me	Rather agree	Strongly agree	Rather agree	They will strongly supoport me	They will rather support me	They will strongly supoport me	Rather agree	Strongly agree	I do not know	Rather agree	I do not know	I do not know	I do not know	I do not know	I do not know	I do not know	I do not know	Strongly agree	Indifferent to me	Rather agree	Rather agree	I can not form a judgement	Rather agree	I can not form a judgement	I can not form a judgement	Rather agree	Rather agree	Rather agree	I can not form a judgement	Rather agree	Rather agree	I can not form a judgement	Rather agree	Rather agree
Female	2000-2004	Economics	Full-time	Publicly founded	2024	Rather agree	Indifferent to me	I do not know	Rather agree	Rather agree	I do not konw	Strongly agree	I do not know	Rather agree	Rather agree	They will strongly supoport me	They will strongly supoport me	They will strongly supoport me	Indifferent to me	Rather agree	Rather agree	I do not know	Rather disagree	Absolutely disagree	Rather disagree	Rather disagree	I do not know	I do not know	Rather disagree	Strongly agree	Indifferent to me	Rather agree	Indifferent to me	Strongly agree	Rather agree	Rather agree	I can not form a judgement	Rather agree	Strongly agree	Rather agree	I can not form a judgement	I can not form a judgement	Rather agree	Rather disagree	I can not form a judgement	I can not form a judgement
Female	2000-2004	Economics	Full-time	Reimbursement	2023	Strongly agree	Strongly agree	Rather agree	Strongly agree	Strongly agree	Strongly agree	Strongly agree	Rather agree	Strongly agree	Strongly agree	They will strongly supoport me	They will strongly supoport me	They will strongly supoport me	Rather agree	Strongly agree	Strongly agree	Rather agree	Rather agree	Strongly agree	Strongly agree	Rather agree	I do not know	Rather agree	Rather agree	Rather disagree	Rather disagree	Absolutely disagree	Absolutely disagree	Rather agree	Strongly agree	Rather agree	Strongly agree	I can not form a judgement	Rather agree	Strongly agree	Strongly agree	Rather agree	Strongly agree	Strongly agree	Strongly agree	Rather agree
Female	1995-1999	Economics	Full-time	Publicly founded	2022	Rather agree	Strongly agree	I do not know	Rather agree	Rather agree	I do not konw	Indifferent to me	Rather agree	Rather agree	I do not know	It wouldn't matter to them	It wouldn't matter to them	It wouldn't matter to them	Rather agree	I do not know	Rather agree	I do not know	I do not know	Rather agree	I do not know	I do not know	I do not know	I do not know	I do not know	Rather agree	Rather disagree	Indifferent to me	Indifferent to me	I can not form a judgement	I can not form a judgement	Rather agree	I can not form a judgement	I can not form a judgement	I can not form a judgement	I can not form a judgement	I can not form a judgement	I can not form a judgement	I can not form a judgement	I can not form a judgement	I can not form a judgement	I can not form a judgement
Male	2000-2004	Engineering Sciences	Full-time	Publicly founded	2023	Indifferent to me	Indifferent to me	Rather disagree	I do not know	Indifferent to me	Rather agree	Rather agree	I do not know	Rather agree	I do not know	It wouldn't matter to them	It wouldn't matter to them	It wouldn't matter to them	Rather disagree	Rather disagree	I do not know	I do not know	Strongly agree	Strongly agree	Strongly agree	Rather agree	I do not know	Rather disagree	I do not know	Strongly agree	Rather disagree	Rather agree	Indifferent to me	I can not form a judgement	I can not form a judgement	I can not form a judgement	I can not form a judgement	I can not form a judgement	Rather disagree	I can not form a judgement	I can not form a judgement	I can not form a judgement	I can not form a judgement	I can not form a judgement	I can not form a judgement	I can not form a judgement
Male	2000-2004	Economics	Full-time	Publicly founded	2023	Indifferent to me	Rather agree	Rather disagree	I do not know	Rather disagree	Rather agree	Rather agree	Rather agree	Indifferent to me	Rather disagree	They will strongly supoport me	They will rather support me	They will rather support me	Rather agree	Rather agree	I do not know	Rather disagree	Strongly agree	Strongly agree	Rather disagree	Rather disagree	Rather disagree	Rather disagree	Rather disagree	Rather agree	Indifferent to me	Indifferent to me	Indifferent to me	Rather disagree	I can not form a judgement	Rather agree	I can not form a judgement	I can not form a judgement	Rather agree	Strongly agree	Strongly agree	I can not form a judgement	Rather agree	I can not form a judgement	I can not form a judgement	I can not form a judgement
Female	1995-1999	Economics	Full-time	Publicly founded	2023	Strongly agree	Rather agree	Strongly agree	Strongly agree	Rather agree	Strongly agree	Rather agree	Rather agree	Rather agree	Strongly agree	They will strongly supoport me	They will strongly supoport me	They will strongly supoport me	Rather disagree	Rather disagree	Rather agree	Absolutely disagree	Rather agree	Rather agree	Rather agree	Strongly agree	Rather agree	Strongly agree	Rather agree	Strongly agree	Rather disagree	Strongly agree	Strongly agree	Rather agree	Rather agree	Rather agree	Rather agree	Rather agree	Strongly agree	Strongly agree	Strongly agree	Strongly agree	Strongly agree	Strongly agree	Strongly agree	Strongly agree
Female	2000-2004	Economics	Full-time	Publicly founded	2022	Rather agree	Rather agree	I do not know	Rather agree	Rather agree	Rather agree	Rather agree	Strongly agree	Strongly agree	Rather agree	It wouldn't matter to them	They will rather support me	They will rather support me	Rather agree	I do not know	Rather agree	Rather agree	Strongly agree	Rather agree	Rather agree	Rather disagree	Rather disagree	Rather disagree	Rather disagree	Rather agree	Indifferent to me	Rather disagree	Rather disagree	Rather agree	Rather agree	Rather agree	Rather agree	Rather agree	Rather agree	Rather agree	Rather agree	Rather agree	Rather agree	Rather agree	Rather agree	Rather agree
Male	1995-1999	Engineering Sciences	Full-time	Reimbursement	2022	Rather agree	Rather disagree	Rather disagree	I do not know	Strongly agree	Rather agree	Rather agree	Strongly agree	Rather agree	I do not know	They will rather support me	They will rather support me	They will strongly supoport me	Absolutely disagree	Rather disagree	Rather disagree	Rather disagree	Rather agree	Rather disagree	I do not know	Rather disagree	I do not know	I do not know	I do not know	Rather agree	Rather disagree	Rather disagree	Rather agree	I can not form a judgement	I can not form a judgement	Rather agree	Rather disagree	Rather disagree	Rather disagree	Strongly agree	Rather agree	Strongly agree	Rather agree	Rather agree	Absolutely disagree	Rather agree
Female	1995-1999	Economics	Full-time	Publicly founded	2023	Rather agree	Strongly agree	Strongly agree	Strongly agree	Strongly agree	Strongly agree	Strongly agree	Strongly agree	Strongly agree	Strongly agree	They will rather support me	They will rather support me	They will strongly supoport me	Indifferent to me	Rather agree	Rather agree	I do not know	I do not know	Rather agree	I do not know	Rather agree	Strongly agree	Strongly agree	Strongly agree	Indifferent to me	Indifferent to me	Rather disagree	Rather disagree	Rather disagree	I can not form a judgement	I can not form a judgement	Rather disagree	Rather disagree	Rather agree	Rather agree	Rather agree	Rather agree	Rather agree	Rather agree	I can not form a judgement	Strongly agree
Male	2000-2004	Engineering Sciences	Full-time	Publicly founded	2022	Rather agree	Rather agree	I do not know	Rather agree	Rather agree	Rather agree	Rather agree	Strongly agree	Strongly agree	Rather agree	They will strongly supoport me	They will strongly supoport me	They will strongly supoport me	Rather agree	I do not know	Rather agree	Rather agree	Rather agree	Strongly agree	I do not know	Absolutely disagree	I do not know	I do not know	I do not know	Indifferent to me	Rather disagree	Indifferent to me	Rather agree	Rather agree	I can not form a judgement	Rather agree	I can not form a judgement	Strongly agree	Rather agree	Strongly agree	Rather agree	Rather agree	Rather agree	Rather agree	Rather agree	Rather agree
Female	2000-2004	Economics	Full-time	Reimbursement	2023	Strongly agree	Absolutely disagree	Rather disagree	Absolutely disagree	Absolutely disagree	Strongly agree	Rather agree	I do not know	Rather agree	Rather agree	They will strongly supoport me	It wouldn't matter to them	They will rather not support me	Rather agree	Strongly agree	Strongly agree	Strongly agree	Strongly agree	Rather agree	Rather agree	Rather agree	Strongly agree	Rather agree	Strongly agree	Rather agree	Absolutely disagree	Absolutely disagree	Absolutely disagree	I can not form a judgement	I can not form a judgement	I can not form a judgement	Rather disagree	I can not form a judgement	Rather agree	Strongly agree	Rather agree	Rather disagree	Rather disagree	Rather disagree	Rather disagree	Rather disagree
Male	2000-2004	Engineering Sciences	Full-time	Publicly founded	2022	Strongly agree	Rather agree	Strongly agree	Rather agree	Strongly agree	Strongly agree	Strongly agree	Strongly agree	Strongly agree	Strongly agree	They will rather not support me	It wouldn't matter to them	They will strongly supoport me	Indifferent to me	Rather agree	Rather agree	I do not know	Rather agree	Rather agree	I do not know	I do not know	I do not know	I do not know	I do not know	Rather agree	Rather disagree	Rather disagree	Rather disagree	Strongly agree	Rather agree	Rather agree	I can not form a judgement	I can not form a judgement	I can not form a judgement	I can not form a judgement	I can not form a judgement	I can not form a judgement	Rather agree	Rather agree	I can not form a judgement	Strongly agree
Male	1995-1999	Economics	Full-time	Reimbursement	2022	Strongly agree	Rather agree	Rather agree	Strongly agree	Strongly agree	Strongly agree	Strongly agree	Strongly agree	Rather agree	Rather agree	They will strongly supoport me	It wouldn't matter to them	They will strongly supoport me	Rather agree	Strongly agree	Strongly agree	Rather agree	Strongly agree	Strongly agree	Rather agree	Strongly agree	Strongly agree	Strongly agree	Rather agree	Strongly agree	Strongly agree	Rather agree	Strongly agree	Strongly agree	Strongly agree	Strongly agree	Strongly agree	Strongly agree	Strongly agree	Strongly agree	Strongly agree	Strongly agree	Rather agree	Strongly agree	Strongly agree	Strongly agree
Male	2000-2004	Engineering Sciences	Full-time	Publicly founded	2023	Rather agree	Rather agree	Rather agree	Strongly agree	Strongly agree	Strongly agree	Strongly agree	Strongly agree	Strongly agree	Strongly agree	They will strongly supoport me	It wouldn't matter to them	They will strongly supoport me	Rather agree	I do not know	Rather agree	Rather agree	Rather disagree	Rather disagree	Rather disagree	Rather disagree	Rather disagree	I do not know	Rather disagree	Indifferent to me	Absolutely disagree	Absolutely disagree	Rather disagree	Strongly agree	Rather agree	Rather agree	Rather agree	Rather agree	Strongly agree	Strongly agree	Strongly agree	Strongly agree	Rather agree	Strongly agree	Rather agree	Strongly agree
Female	2000-2004	Economics	Full-time	Publicly founded	2024	Rather agree	Strongly agree	Rather agree	I do not know	Strongly agree	Rather agree	Strongly agree	Strongly agree	Indifferent to me	Strongly agree	They will strongly supoport me	They will strongly supoport me	They will strongly supoport me	Indifferent to me	I do not know	Rather agree	Rather disagree	Rather agree	Rather agree	Rather disagree	Rather agree	Strongly agree	Absolutely disagree	Rather agree	Rather agree	Absolutely disagree	Absolutely disagree	Absolutely disagree	Absolutely disagree	Rather disagree	Strongly agree	I can not form a judgement	Strongly agree	Rather disagree	Absolutely disagree	Absolutely disagree	Absolutely disagree	Strongly agree	Strongly agree	I can not form a judgement	Rather agree
Male	1995-1999	Economics	Full-time	Reimbursement	2023	Strongly agree	Strongly agree	Rather agree	Strongly agree	Strongly agree	Strongly agree	Strongly agree	Strongly agree	Strongly agree	Strongly agree	They will strongly supoport me	They will strongly supoport me	They will strongly supoport me	Rather disagree	Rather agree	Rather disagree	Rather agree	Strongly agree	Strongly agree	Strongly agree	I do not know	Rather agree	I do not know	Rather agree	Rather agree	Absolutely disagree	Indifferent to me	Absolutely disagree	Rather disagree	Rather disagree	Absolutely disagree	Rather agree	I can not form a judgement	Rather agree	Rather agree	Rather agree	I can not form a judgement	Strongly agree	Rather agree	Absolutely disagree	I can not form a judgement
Male	1995-1999	Engineering Sciences	Full-time	Publicly founded	2023	Strongly agree	Strongly agree	Strongly agree	Strongly agree	Strongly agree	Strongly agree	Strongly agree	Strongly agree	Rather agree	Strongly agree	They will strongly supoport me	It wouldn't matter to them	They will rather support me	Rather agree	Strongly agree	Strongly agree	I do not know	Rather agree	Rather agree	Rather agree	Rather disagree	Rather agree	I do not know	I do not know	Absolutely disagree	Indifferent to me	Rather disagree	Rather disagree	I can not form a judgement	I can not form a judgement	Rather disagree	I can not form a judgement	Rather agree	Rather agree	Rather agree	I can not form a judgement	Rather agree	Rather agree	Rather agree	I can not form a judgement	I can not form a judgement
Female	2000-2004	Economics	Full-time	Reimbursement	2022	Rather agree	Rather agree	Rather agree	Rather disagree	Rather agree	Rather agree	Rather agree	Strongly agree	Rather agree	Strongly agree	They will rather support me	It wouldn't matter to them	They will rather support me	Rather disagree	Rather disagree	Rather agree	Rather agree	Strongly agree	Rather agree	Rather disagree	Rather disagree	Strongly agree	Strongly agree	Rather agree	Rather agree	Rather disagree	Rather disagree	Indifferent to me	Rather disagree	Absolutely disagree	Rather agree	Rather disagree	Rather agree	Rather disagree	Rather disagree	Rather disagree	Rather disagree	Rather agree	I can not form a judgement	Rather disagree	I can not form a judgement
Female	2000-2004	Economics	Full-time	Publicly founded	2023	Indifferent to me	Indifferent to me	Rather agree	Rather disagree	Rather disagree	Rather agree	Rather agree	Rather agree	Rather agree	I do not know	They will strongly supoport me	They will strongly supoport me	They will strongly supoport me	Rather agree	Rather disagree	Rather agree	I do not know	Rather disagree	Rather agree	Rather disagree	Absolutely disagree	I do not know	I do not know	I do not know	Rather disagree	Rather disagree	Rather disagree	Absolutely disagree	I can not form a judgement	Rather agree	Rather agree	I can not form a judgement	I can not form a judgement	I can not form a judgement	Strongly agree	Rather agree	Rather agree	Rather agree	I can not form a judgement	I can not form a judgement	Rather agree
Male	1995-1999	Economics	Full-time	Publicly founded	2022	Strongly agree	Strongly agree	Rather agree	Strongly agree	Strongly agree	Strongly agree	Strongly agree	Strongly agree	Strongly agree	Strongly agree	They will rather support me	It wouldn't matter to them	It wouldn't matter to them	Rather agree	I do not know	Strongly agree	Rather disagree	Rather disagree	Strongly agree	I do not know	I do not know	I do not know	Strongly agree	Rather disagree	Rather disagree	Absolutely disagree	Absolutely disagree	Rather disagree	I can not form a judgement	Strongly agree	Strongly agree	Strongly agree	Strongly agree	Rather agree	Rather agree	Rather agree	Rather agree	Rather agree	Strongly agree	Rather agree	I can not form a judgement
Male	1995-1999	Engineering Sciences	Full-time	Publicly founded	2023	Absolutely disagree	Absolutely disagree	Absolutely disagree	Rather disagree	Rather disagree	I do not konw	Indifferent to me	Rather agree	Rather agree	Rather disagree	They will rather not support me	They will rather not support me	They will strongly supoport me	Rather disagree	Rather disagree	Rather agree	Rather disagree	Rather agree	Strongly agree	Rather agree	I do not know	I do not know	I do not know	I do not know	Strongly agree	Rather agree	Strongly agree	Rather agree	Strongly agree	Rather agree	Rather agree	I can not form a judgement	Rather disagree	I can not form a judgement	Rather disagree	I can not form a judgement	Rather disagree	I can not form a judgement	Rather agree	I can not form a judgement	Rather disagree
Female	2000-2004	Engineering Sciences	Full-time	Publicly founded	2023	Rather disagree	Indifferent to me	Absolutely disagree	Absolutely disagree	Rather disagree	I do not konw	Rather disagree	Rather disagree	Indifferent to me	Absolutely disagree	It wouldn't matter to them	It wouldn't matter to them	It wouldn't matter to them	Rather disagree	Absolutely disagree	Rather disagree	Absolutely disagree	Rather agree	Rather agree	Rather agree	Rather disagree	I do not know	I do not know	Rather agree	Strongly agree	Rather agree	Rather agree	Strongly agree	Absolutely disagree	Rather disagree	I can not form a judgement	I can not form a judgement	I can not form a judgement	Rather disagree	I can not form a judgement	Rather disagree	Rather disagree	Rather agree	Rather agree	I can not form a judgement	Rather agree
Female	2000-2004	Economics	Full-time	Publicly founded	2022	Rather disagree	Rather disagree	Absolutely disagree	Absolutely disagree	Absolutely disagree	Rather agree	Rather agree	Rather agree	Indifferent to me	I do not know	They will rather support me	They will rather support me	They will rather support me	Rather disagree	Rather disagree	Rather disagree	I do not know	Rather agree	Rather agree	Rather agree	Rather agree	I do not know	I do not know	I do not know	Rather disagree	Indifferent to me	Rather agree	Rather agree	Rather disagree	Rather agree	Rather agree	Rather agree	I can not form a judgement	I can not form a judgement	Rather agree	Rather agree	Rather agree	I can not form a judgement	I can not form a judgement	Rather disagree	I can not form a judgement
Female	2000-2004	Economics	Full-time	Publicly founded	2024	Indifferent to me	Rather agree	Rather disagree	Rather disagree	Rather disagree	Rather disagree	Rather agree	Rather agree	Rather agree	I do not know	They will rather support me	It wouldn't matter to them	They will strongly supoport me	Rather disagree	Rather disagree	I do not know	Absolutely disagree	Rather agree	Rather agree	I do not know	Rather disagree	I do not know	Rather agree	I do not know	Strongly agree	Indifferent to me	Rather agree	Strongly agree	Rather agree	Rather agree	Rather agree	Rather disagree	I can not form a judgement	Strongly agree	Absolutely disagree	Rather agree	Absolutely disagree	Rather disagree	I can not form a judgement	Rather agree	I can not form a judgement
Male	2000-2004	Engineering Sciences	Full-time	Publicly founded	2024	Indifferent to me	Rather agree	Rather disagree	Absolutely disagree	Rather disagree	Rather agree	Rather agree	Rather agree	Indifferent to me	I do not know	They will rather support me	They will rather support me	They will rather support me	Rather agree	I do not know	I do not know	I do not know	Rather agree	Rather agree	Rather agree	Rather disagree	I do not know	I do not know	I do not know	Rather agree	Indifferent to me	Rather disagree	Indifferent to me	I can not form a judgement	Rather agree	Rather agree	Rather disagree	I can not form a judgement	I can not form a judgement	Rather agree	I can not form a judgement	I can not form a judgement	I can not form a judgement	I can not form a judgement	I can not form a judgement	I can not form a judgement
Male	2000-2004	Economics	Full-time	Publicly founded	2023	Strongly agree	Strongly agree	Strongly agree	Strongly agree	Strongly agree	Strongly agree	Strongly agree	Strongly agree	Strongly agree	Strongly agree	They will strongly supoport me	They will strongly supoport me	They will strongly supoport me	Rather agree	Rather agree	Strongly agree	Strongly agree	Rather agree	Rather agree	Rather agree	Rather disagree	Strongly agree	Strongly agree	Strongly agree	Strongly agree	Rather disagree	Rather disagree	Rather disagree	Rather agree	Rather agree	Rather agree	Rather agree	Rather agree	Strongly agree	Rather agree	Rather agree	I can not form a judgement	Rather agree	Rather agree	Rather agree	Rather agree
Male	2000-2004	Economics	Full-time	Publicly founded	2023	Rather agree	Rather agree	Strongly agree	I do not know	Indifferent to me	Rather agree	Strongly agree	Strongly agree	Indifferent to me	Rather agree	They will rather support me	They will strongly supoport me	They will strongly supoport me	Rather disagree	I do not know	I do not know	Rather disagree	Strongly agree	Rather agree	I do not know	Absolutely disagree	I do not know	Rather disagree	Rather agree	Rather disagree	Indifferent to me	Rather agree	Strongly agree	Rather disagree	Rather agree	Strongly agree	Rather agree	I can not form a judgement	Rather agree	Rather agree	Strongly agree	Rather agree	I can not form a judgement	I can not form a judgement	Rather disagree	Rather disagree
Female	1995-1999	Engineering Sciences	Full-time	Publicly founded	2022	Rather agree	Rather agree	Rather agree	Rather agree	Rather agree	Strongly agree	Strongly agree	Strongly agree	Rather agree	Rather agree	They will strongly supoport me	They will strongly supoport me	They will strongly supoport me	Rather agree	I do not know	Rather agree	Rather agree	Strongly agree	Strongly agree	I do not know	I do not know	I do not know	I do not know	I do not know	Rather agree	Rather disagree	Rather disagree	Rather disagree	Strongly agree	Strongly agree	Strongly agree	Strongly agree	Strongly agree	Strongly agree	Strongly agree	Rather agree	Rather agree	Rather agree	Rather agree	Strongly agree	Strongly agree
Female	1995-1999	Economics	Full-time	Reimbursement	2023	Rather agree	Strongly agree	Strongly agree	Strongly agree	Strongly agree	Strongly agree	Strongly agree	Strongly agree	Strongly agree	Strongly agree	They will strongly supoport me	They will strongly supoport me	They will strongly supoport me	Rather agree	Strongly agree	Strongly agree	Strongly agree	Strongly agree	Strongly agree	Absolutely disagree	I do not know	Absolutely disagree	Strongly agree	I do not know	Rather disagree	Absolutely disagree	Absolutely disagree	Absolutely disagree	Strongly agree	Strongly agree	Strongly agree	Strongly agree	Strongly agree	Strongly agree	Strongly agree	Strongly agree	Strongly agree	Strongly agree	Strongly agree	Strongly agree	Strongly agree
Male	2000-2004	Engineering Sciences	Full-time	Publicly founded	2023	Rather agree	Rather agree	Rather agree	Strongly agree	Strongly agree	Rather agree	Indifferent to me	Strongly agree	Strongly agree	I do not know	They will rather support me	It wouldn't matter to them	They will strongly supoport me	Rather disagree	Rather agree	Rather agree	I do not know	Rather agree	Rather agree	Strongly agree	I do not know	Rather agree	Strongly agree	Rather agree	Rather disagree	Absolutely disagree	Rather disagree	Absolutely disagree	I can not form a judgement	Rather disagree	I can not form a judgement	Absolutely disagree	Absolutely disagree	Rather disagree	Rather disagree	Rather disagree	Absolutely disagree	Rather disagree	Absolutely disagree	Rather disagree	Rather agree
Female	2000-2004	Economics	Full-time	Publicly founded	2023	Rather agree	Strongly agree	Rather agree	Rather agree	Strongly agree	Strongly agree	Strongly agree	Strongly agree	Strongly agree	Strongly agree	They will strongly supoport me	They will rather support me	They will strongly supoport me	Rather agree	Rather agree	Strongly agree	Rather agree	Rather agree	Rather agree	Rather agree	Rather agree	Rather disagree	Rather agree	Rather disagree	Rather disagree	Rather disagree	Absolutely disagree	Rather disagree	I can not form a judgement	Rather agree	Rather agree	Rather disagree	Rather agree	Rather agree	Rather agree	I can not form a judgement	I can not form a judgement	Rather disagree	Strongly agree	Rather agree	Strongly agree
Male	2000-2004	Engineering Sciences	Full-time	Publicly founded	2023	Indifferent to me	Rather agree	Rather agree	I do not know	Indifferent to me	Rather agree	Strongly agree	Strongly agree	Rather agree	Rather agree	They will strongly supoport me	They will rather support me	They will strongly supoport me	Indifferent to me	I do not know	Rather agree	I do not know	Rather agree	Rather agree	Strongly agree	Rather disagree	I do not know	Rather disagree	Rather disagree	Rather agree	Indifferent to me	Rather disagree	Indifferent to me	Rather agree	Rather agree	I can not form a judgement	Rather agree	I can not form a judgement	Rather agree	Strongly agree	Rather agree	Rather agree	Rather agree	Rather agree	Rather agree	Rather agree
Male	1995-1999	Economics	Full-time	Reimbursement	2022	Strongly agree	Indifferent to me	Rather agree	Rather agree	Rather agree	Strongly agree	Strongly agree	Rather agree	Rather disagree	Rather agree	They will strongly supoport me	They will rather support me	They will rather support me	Indifferent to me	Rather disagree	I do not know	Rather agree	Strongly agree	Strongly agree	Rather agree	Rather agree	Strongly agree	Strongly agree	Strongly agree	Strongly agree	Strongly agree	Strongly agree	Rather agree	Rather agree	Rather agree	Strongly agree	Strongly agree	Strongly agree	Rather agree	Strongly agree	Rather agree	Rather agree	Rather disagree	I can not form a judgement	Strongly agree	Strongly agree
Male	2000-2004	Engineering Sciences	Full-time	Publicly founded	2023	Rather agree	Indifferent to me	Rather disagree	I do not know	Strongly agree	I do not konw	Rather agree	Strongly agree	Strongly agree	Rather agree	They will rather support me	They will rather not support me	They will rather not support me	Rather agree	Rather disagree	Rather agree	Rather disagree	Strongly agree	I do not know	Rather agree	Rather disagree	I do not know	Rather disagree	Rather agree	Strongly agree	Rather disagree	Strongly agree	Absolutely disagree	Rather agree	Rather agree	Rather disagree	Rather disagree	Strongly agree	Absolutely disagree	Rather agree	I can not form a judgement	Rather disagree	I can not form a judgement	Strongly agree	Absolutely disagree	Strongly agree
Male	1995-1999	Engineering Sciences	Full-time	Publicly founded	2023	Rather disagree	Rather disagree	Rather disagree	Absolutely disagree	Absolutely disagree	Rather disagree	Absolutely disagree	Absolutely disagree	Absolutely disagree	Absolutely disagree	It wouldn't matter to them	It wouldn't matter to them	It wouldn't matter to them	Absolutely disagree	Absolutely disagree	Rather disagree	Absolutely disagree	Rather agree	Rather agree	Strongly agree	Rather agree	Strongly agree	Strongly agree	Strongly agree	Strongly agree	Strongly agree	Rather agree	Strongly agree	Rather disagree	Rather disagree	I can not form a judgement	Rather disagree	Rather disagree	Rather disagree	Rather disagree	Rather disagree	Rather disagree	Rather disagree	Rather disagree	Rather disagree	Rather disagree
Male	2000-2004	Economics	Full-time	Reimbursement	2023	Rather agree	Rather agree	Rather agree	Rather agree	Rather agree	Rather agree	Rather agree	Strongly agree	Rather disagree	Rather agree	They will strongly supoport me	They will strongly supoport me	They will strongly supoport me	Rather disagree	Rather agree	Rather disagree	Absolutely disagree	Strongly agree	Strongly agree	Rather agree	Strongly agree	Strongly agree	Strongly agree	Strongly agree	Rather disagree	Rather disagree	Strongly agree	Rather agree	Rather agree	Rather agree	Rather agree	Rather agree	Rather agree	Rather agree	Rather agree	Rather agree	Rather agree	Rather agree	Rather agree	Rather agree	Rather agree
Male	2000-2004	Engineering Sciences	Full-time	Publicly founded	2023	Strongly agree	Strongly agree	Rather agree	Rather agree	Rather agree	Rather agree	Strongly agree	Rather agree	Strongly agree	Strongly agree	They will strongly supoport me	It wouldn't matter to them	They will rather support me	Rather agree	Rather agree	Rather agree	Rather agree	Strongly agree	Strongly agree	Strongly agree	Strongly agree	Strongly agree	Rather agree	Strongly agree	Strongly agree	Strongly agree	Rather agree	Rather agree	Rather agree	Rather agree	Strongly agree	Rather agree	Rather agree	Rather agree	Strongly agree	Rather agree	Strongly agree	Rather agree	Rather agree	Rather agree	Rather agree
Male	1995-1999	Engineering Sciences	Full-time	Reimbursement	2022	Strongly agree	Strongly agree	Strongly agree	Strongly agree	Strongly agree	Strongly agree	Strongly agree	Strongly agree	Strongly agree	Strongly agree	They will strongly supoport me	They will strongly supoport me	They will strongly supoport me	Rather disagree	Strongly agree	Strongly agree	Rather agree	Strongly agree	Strongly agree	Rather disagree	Absolutely disagree	Rather disagree	Rather disagree	Rather disagree	Rather disagree	Absolutely disagree	Absolutely disagree	Absolutely disagree	I can not form a judgement	Rather agree	Rather agree	Rather agree	I can not form a judgement	I can not form a judgement	Strongly agree	Strongly agree	I can not form a judgement	Strongly agree	Strongly agree	Strongly agree	I can not form a judgement
Male	2000-2004	Engineering Sciences	Full-time	Publicly founded	2022	Rather agree	Strongly agree	Rather agree	Rather agree	Strongly agree	Rather agree	Rather agree	Strongly agree	Rather agree	Rather agree	It wouldn't matter to them	It wouldn't matter to them	They will rather support me	Indifferent to me	I do not know	I do not know	Rather agree	Strongly agree	Strongly agree	Strongly agree	Rather agree	Rather agree	I do not know	Rather agree	Rather agree	Rather disagree	Indifferent to me	Indifferent to me	Rather disagree	I can not form a judgement	Absolutely disagree	I can not form a judgement	Rather agree	I can not form a judgement	Rather agree	Rather agree	Rather agree	Rather agree	I can not form a judgement	I can not form a judgement	I can not form a judgement
Male	1995-1999	Engineering Sciences	Full-time	Publicly founded	2022	Rather agree	Indifferent to me	Rather agree	Rather disagree	Strongly agree	Strongly agree	Strongly agree	Strongly agree	Strongly agree	Strongly agree	They will rather support me	They will rather support me	It wouldn't matter to them	Indifferent to me	Rather agree	Rather agree	Rather disagree	Rather agree	Rather agree	Rather agree	Rather agree	Rather agree	I do not know	Rather agree	Rather agree	Rather agree	Indifferent to me	Indifferent to me	Rather disagree	Absolutely disagree	Absolutely disagree	Absolutely disagree	Rather disagree	Rather disagree	Rather agree	I can not form a judgement	I can not form a judgement	I can not form a judgement	I can not form a judgement	I can not form a judgement	Rather agree
Male	2000-2004	Economics	Full-time	Publicly founded	2023	Rather agree	Rather agree	Rather agree	Rather agree	Rather agree	Rather agree	Rather agree	Rather agree	Strongly agree	Rather agree	They will strongly supoport me	They will strongly supoport me	They will strongly supoport me	Rather agree	Rather agree	Rather agree	Rather agree	I do not know	I do not know	I do not know	I do not know	Rather agree	I do not know	Rather agree	Indifferent to me	Strongly agree	Rather agree	Indifferent to me	Rather agree	Rather agree	Rather agree	I can not form a judgement	Strongly agree	Rather agree	Rather agree	Strongly agree	Strongly agree	I can not form a judgement	I can not form a judgement	I can not form a judgement	I can not form a judgement
Female	1970-1979	Engineering Sciences	Full-time	Publicly founded	2024	Rather disagree	Indifferent to me	I do not know	Rather disagree	Rather disagree	I do not konw	Indifferent to me	Rather agree	Rather agree	I do not know	They will rather support me	They will rather support me	They will rather support me	Rather disagree	I do not know	I do not know	I do not know	Strongly agree	Strongly agree	Strongly agree	Strongly agree	Strongly agree	Rather agree	Rather agree	Indifferent to me	Rather agree	Indifferent to me	Rather agree	I can not form a judgement	Rather agree	Rather agree	Rather agree	Rather agree	Rather agree	Rather agree	Rather agree	Rather agree	Rather agree	Rather agree	I can not form a judgement	Rather agree
Female	1995-1999	Economics	Full-time	Publicly founded	2023	Indifferent to me	Indifferent to me	Rather disagree	Absolutely disagree	Rather disagree	Rather disagree	Rather disagree	Rather disagree	Rather disagree	Rather disagree	They will strongly supoport me	It wouldn't matter to them	They will strongly supoport me	Indifferent to me	Absolutely disagree	Rather disagree	I do not know	Rather agree	Rather agree	I do not know	Absolutely disagree	I do not know	I do not know	I do not know	Rather agree	Strongly agree	Indifferent to me	Strongly agree	I can not form a judgement	Strongly agree	Strongly agree	I can not form a judgement	I can not form a judgement	I can not form a judgement	I can not form a judgement	Rather agree	I can not form a judgement	I can not form a judgement	I can not form a judgement	I can not form a judgement	I can not form a judgement
Male	2000-2004	Engineering Sciences	Full-time	Publicly founded	2023	Rather agree	Strongly agree	I do not know	I do not know	Rather agree	I do not konw	Rather agree	Rather agree	Indifferent to me	Rather agree	They will strongly supoport me	They will strongly supoport me	They will strongly supoport me	Indifferent to me	I do not know	I do not know	I do not know	I do not know	Rather agree	Rather agree	Rather disagree	Rather disagree	I do not know	Rather disagree	Indifferent to me	Rather disagree	Rather disagree	Indifferent to me	Rather agree	Rather agree	Rather agree	Rather agree	Rather agree	Rather agree	Rather agree	Rather agree	Strongly agree	Strongly agree	Rather agree	Rather agree	Rather agree
Male	1995-1999	Engineering Sciences	Full-time	Publicly founded	2022	Strongly agree	Rather agree	Strongly agree	Strongly agree	Strongly agree	Rather agree	Strongly agree	Strongly agree	Rather agree	Rather agree	They will strongly supoport me	They will rather support me	It wouldn't matter to them	Rather agree	Rather agree	Strongly agree	Strongly agree	Strongly agree	Strongly agree	Rather disagree	Absolutely disagree	Rather disagree	Rather disagree	Rather disagree	Rather agree	Rather agree	Absolutely disagree	Absolutely disagree	Rather agree	Strongly agree	Strongly agree	Strongly agree	Strongly agree	Strongly agree	Strongly agree	Strongly agree	Strongly agree	Strongly agree	Strongly agree	Strongly agree	Strongly agree
Female	2000-2004	Economics	Full-time	Reimbursement	2024	Strongly agree	Strongly agree	Rather agree	Strongly agree	Strongly agree	Strongly agree	Strongly agree	Strongly agree	Strongly agree	Strongly agree	They will strongly supoport me	They will strongly supoport me	They will strongly supoport me	Rather disagree	Rather agree	Rather agree	Rather disagree	Strongly agree	Strongly agree	Strongly agree	Rather agree	Rather agree	Rather agree	Rather agree	Strongly agree	Rather agree	Rather disagree	Absolutely disagree	Rather agree	Rather agree	Rather agree	I can not form a judgement	I can not form a judgement	Rather agree	Rather agree	Rather agree	Rather agree	Rather agree	Rather agree	I can not form a judgement	Rather agree
Male	1995-1999	Economics	Full-time	Publicly founded	2024	Rather agree	Rather agree	I do not know	I do not know	Rather agree	Strongly agree	Rather agree	Rather agree	Rather agree	Rather agree	They will strongly supoport me	They will rather support me	They will strongly supoport me	Rather agree	Rather agree	Rather agree	Rather agree	Rather disagree	Rather agree	I do not know	Rather disagree	Rather disagree	I do not know	Rather disagree	Rather disagree	Rather disagree	Rather disagree	Rather disagree	Rather agree	Rather agree	Rather agree	Rather agree	Rather agree	I can not form a judgement	Rather agree	Rather agree	Rather agree	Rather agree	Rather agree	Rather agree	Rather agree
Male	1995-1999	Engineering Sciences	Full-time	Publicly founded	2022	Rather disagree	Rather disagree	Rather disagree	Absolutely disagree	Rather agree	I do not konw	Indifferent to me	Rather agree	Rather disagree	Rather disagree	They will strongly supoport me	They will strongly supoport me	They will rather support me	Absolutely disagree	Absolutely disagree	Rather disagree	I do not know	Strongly agree	Strongly agree	Rather agree	Absolutely disagree	Rather agree	I do not know	I do not know	Strongly agree	Rather agree	Strongly agree	Strongly agree	I can not form a judgement	Strongly agree	Strongly agree	Rather agree	Strongly agree	I can not form a judgement	Strongly agree	Rather agree	I can not form a judgement	Rather agree	Strongly agree	Strongly agree	Rather agree
Male	1995-1999	Engineering Sciences	Full-time	Publicly founded	2023	Strongly agree	Absolutely disagree	Rather agree	Strongly agree	Strongly agree	Strongly agree	Strongly agree	Strongly agree	Strongly agree	Strongly agree	They will strongly supoport me	It wouldn't matter to them	They will strongly supoport me	Rather agree	Strongly agree	Strongly agree	Strongly agree	Rather agree	Strongly agree	Strongly agree	Strongly agree	I do not know	Strongly agree	Strongly agree	Indifferent to me	Indifferent to me	Absolutely disagree	Absolutely disagree	Rather disagree	Rather disagree	Rather disagree	I can not form a judgement	Rather disagree	Absolutely disagree	I can not form a judgement	Absolutely disagree	Absolutely disagree	I can not form a judgement	Absolutely disagree	Absolutely disagree	Rather disagree
Male	1995-1999	Engineering Sciences	Full-time	Publicly founded	2023	Indifferent to me	Indifferent to me	I do not know	Rather agree	Indifferent to me	Rather agree	Indifferent to me	I do not know	Rather agree	I do not know	They will strongly supoport me	They will rather support me	It wouldn't matter to them	Rather disagree	Rather disagree	I do not know	Rather disagree	Rather agree	Rather agree	I do not know	I do not know	I do not know	I do not know	Rather agree	Indifferent to me	Indifferent to me	Indifferent to me	Rather agree	I can not form a judgement	I can not form a judgement	Rather agree	I can not form a judgement	I can not form a judgement	I can not form a judgement	Rather agree	I can not form a judgement	Rather agree	I can not form a judgement	Rather agree	Rather agree	Rather agree
Male	2000-2004	Engineering Sciences	Full-time	Publicly founded	2022	Rather agree	Rather agree	I do not know	I do not know	Rather agree	Strongly agree	Rather agree	Rather agree	Rather agree	Strongly agree	They will strongly supoport me	They will strongly supoport me	They will strongly supoport me	Rather agree	Strongly agree	Rather agree	Strongly agree	Strongly agree	Strongly agree	Rather agree	Rather agree	Strongly agree	Strongly agree	Rather agree	Strongly agree	Strongly agree	Rather agree	Rather agree	Strongly agree	Rather agree	Rather agree	Strongly agree	Rather agree	Strongly agree	Rather agree	Strongly agree	Strongly agree	Rather agree	Rather agree	Rather agree	Strongly agree
Female	1995-1999	Engineering Sciences	Full-time	Publicly founded	2022	Indifferent to me	Rather agree	I do not know	I do not know	Rather disagree	Rather agree	Indifferent to me	I do not know	Indifferent to me	I do not know	They will strongly supoport me	They will strongly supoport me	They will rather support me	Rather agree	Rather disagree	Rather agree	Rather disagree	I do not know	I do not know	I do not know	I do not know	I do not know	I do not know	I do not know	Indifferent to me	Indifferent to me	Indifferent to me	Indifferent to me	I can not form a judgement	I can not form a judgement	I can not form a judgement	I can not form a judgement	I can not form a judgement	I can not form a judgement	I can not form a judgement	I can not form a judgement	I can not form a judgement	I can not form a judgement	I can not form a judgement	I can not form a judgement	I can not form a judgement
Male	1995-1999	Economics	Full-time	Reimbursement	2023	Indifferent to me	Strongly agree	Rather agree	I do not know	Strongly agree	Rather agree	Strongly agree	Strongly agree	Indifferent to me	Rather agree	It wouldn't matter to them	It wouldn't matter to them	They will rather support me	Rather disagree	Rather disagree	I do not know	Rather disagree	Strongly agree	Rather agree	I do not know	Rather disagree	Rather agree	I do not know	I do not know	Rather agree	Indifferent to me	Rather disagree	Rather disagree	Rather agree	Rather disagree	I can not form a judgement	I can not form a judgement	Rather agree	Rather agree	Strongly agree	Rather agree	Rather agree	I can not form a judgement	Rather agree	Rather agree	Strongly agree
Female	1995-1999	Engineering Sciences	Full-time	Publicly founded	2022	Strongly agree	Rather agree	Rather agree	Strongly agree	Strongly agree	Strongly agree	Strongly agree	Strongly agree	Strongly agree	Strongly agree	They will rather not support me	It wouldn't matter to them	It wouldn't matter to them	Rather disagree	Rather agree	Rather agree	Rather disagree	Rather agree	Rather agree	I do not know	Rather agree	Rather agree	I do not know	I do not know	Strongly agree	Rather disagree	Indifferent to me	Absolutely disagree	Absolutely disagree	Absolutely disagree	Absolutely disagree	Rather disagree	Absolutely disagree	Absolutely disagree	Rather disagree	Rather disagree	Rather disagree	Rather disagree	Rather disagree	Rather disagree	Rather disagree
Female	1995-1999	Economics	Full-time	Publicly founded	2022	Rather agree	Rather agree	I do not know	I do not know	Rather agree	I do not konw	Rather agree	Rather agree	Rather agree	I do not know	They will strongly supoport me	It wouldn't matter to them	They will strongly supoport me	Indifferent to me	I do not know	Rather agree	Rather disagree	Rather agree	Rather agree	I do not know	Rather disagree	I do not know	I do not know	I do not know	Rather disagree	Indifferent to me	Indifferent to me	Indifferent to me	Rather disagree	I can not form a judgement	Rather disagree	Rather disagree	Rather disagree	Rather disagree	I can not form a judgement	Rather agree	I can not form a judgement	I can not form a judgement	I can not form a judgement	Rather disagree	I can not form a judgement
Female	2000-2004	Economics	Full-time	Reimbursement	2023	Indifferent to me	Rather agree	Rather agree	I do not know	Indifferent to me	Rather agree	Rather agree	Rather agree	Indifferent to me	I do not know	They will strongly supoport me	It wouldn't matter to them	They will strongly supoport me	Rather disagree	Absolutely disagree	I do not know	Absolutely disagree	Strongly agree	Strongly agree	Rather agree	I do not know	I do not know	Rather agree	Rather agree	Strongly agree	Strongly agree	Rather disagree	Strongly agree	I can not form a judgement	Rather agree	Rather agree	I can not form a judgement	Rather agree	Rather agree	Rather agree	Rather agree	Rather agree	I can not form a judgement	I can not form a judgement	Rather agree	Strongly agree
Male	2000-2004	Engineering Sciences	Full-time	Publicly founded	2024	Rather agree	Indifferent to me	Rather agree	I do not know	Rather agree	Rather agree	Strongly agree	Strongly agree	Rather agree	Rather agree	They will strongly supoport me	They will strongly supoport me	They will rather support me	Rather disagree	Rather disagree	I do not know	Rather disagree	Rather agree	I do not know	I do not know	Rather disagree	Rather agree	Rather agree	I do not know	Indifferent to me	Rather disagree	Rather agree	Rather agree	Rather agree	Strongly agree	Strongly agree	Rather agree	Strongly agree	Rather agree	Strongly agree	Strongly agree	Rather agree	Rather agree	Rather agree	Rather agree	Strongly agree
Female	2000-2004	Engineering Sciences	Full-time	Publicly founded	2024	Indifferent to me	Rather agree	Rather disagree	I do not know	Indifferent to me	Rather agree	Indifferent to me	Rather agree	Rather agree	I do not know	They will rather support me	They will rather support me	They will strongly supoport me	Indifferent to me	Rather disagree	Rather disagree	Rather agree	Rather agree	Strongly agree	Rather agree	Rather disagree	Rather agree	Rather agree	I do not know	Indifferent to me	Indifferent to me	Rather agree	Rather agree	Strongly agree	Rather agree	Rather agree	Rather agree	Strongly agree	Rather agree	Rather agree	Rather agree	Strongly agree	Rather agree	Rather agree	Rather agree	Strongly agree
Female	2000-2004	Economics	Full-time	Reimbursement	2024	Indifferent to me	Indifferent to me	Rather disagree	I do not know	Indifferent to me	I do not konw	Rather agree	I do not know	Indifferent to me	Rather agree	They will strongly supoport me	They will rather support me	They will strongly supoport me	Rather disagree	Rather disagree	Rather disagree	Rather disagree	Strongly agree	Strongly agree	Rather agree	I do not know	Rather agree	Rather agree	Rather agree	Rather disagree	Indifferent to me	Indifferent to me	Rather agree	I can not form a judgement	Rather agree	Rather agree	Rather disagree	Rather disagree	I can not form a judgement	I can not form a judgement	Rather agree	I can not form a judgement	I can not form a judgement	I can not form a judgement	I can not form a judgement	I can not form a judgement
Male	2000-2004	Economics	Full-time	Publicly founded	2023	Indifferent to me	Indifferent to me	Rather disagree	Absolutely disagree	Rather agree	Rather agree	Rather agree	Rather agree	Indifferent to me	I do not know	They will rather support me	It wouldn't matter to them	They will rather support me	Indifferent to me	Rather disagree	I do not know	Rather disagree	Rather agree	Rather disagree	I do not know	I do not know	Rather agree	Rather disagree	I do not know	Rather agree	Rather agree	Indifferent to me	Rather agree	Rather agree	Strongly agree	Strongly agree	Rather agree	I can not form a judgement	I can not form a judgement	Rather agree	Rather agree	Rather agree	Rather agree	Rather agree	I can not form a judgement	Rather agree
Female	2000-2004	Engineering Sciences	Full-time	Publicly founded	2023	Rather agree	Indifferent to me	Rather disagree	Rather agree	Rather agree	Rather agree	Rather agree	Rather agree	Rather agree	Strongly agree	They will strongly supoport me	They will rather support me	They will rather support me	Rather disagree	Rather disagree	Rather agree	Rather disagree	I do not know	Strongly agree	Rather agree	Rather disagree	I do not know	I do not know	I do not know	Rather agree	Absolutely disagree	Rather disagree	Indifferent to me	Strongly agree	Strongly agree	Strongly agree	Rather agree	Strongly agree	Strongly agree	Strongly agree	Strongly agree	Rather disagree	Strongly agree	Rather agree	Strongly agree	Strongly agree
Male	1995-1999	Engineering Sciences	Full-time	Publicly founded	2023	Strongly agree	Strongly agree	Rather agree	Strongly agree	Strongly agree	I do not konw	Rather agree	Strongly agree	Strongly agree	Strongly agree	They will strongly supoport me	They will strongly supoport me	They will strongly supoport me	Rather disagree	Rather agree	Rather agree	Rather disagree	Rather agree	Strongly agree	Strongly agree	Absolutely disagree	I do not know	I do not know	Rather agree	Rather agree	Absolutely disagree	Rather disagree	Rather disagree	Strongly agree	Rather agree	Rather agree	Strongly agree	Strongly agree	Strongly agree	Strongly agree	Rather agree	I can not form a judgement	Strongly agree	Strongly agree	Strongly agree	Strongly agree
Male	1995-1999	Economics	Full-time	Publicly founded	2023	Rather disagree	Indifferent to me	Rather disagree	Rather disagree	Indifferent to me	Rather disagree	Rather agree	Rather agree	Rather disagree	Rather disagree	They will rather support me	They will rather support me	They will rather support me	Rather disagree	Rather disagree	Rather disagree	Rather disagree	Strongly agree	Strongly agree	Strongly agree	Rather agree	Rather agree	Rather agree	Rather agree	Rather agree	Rather disagree	Rather agree	Rather agree	Absolutely disagree	Absolutely disagree	Absolutely disagree	Absolutely disagree	Absolutely disagree	Absolutely disagree	Absolutely disagree	Absolutely disagree	Absolutely disagree	Absolutely disagree	Absolutely disagree	Absolutely disagree	Absolutely disagree
Male	1995-1999	Economics	Full-time	Publicly founded	2024	Rather disagree	Rather disagree	Rather disagree	Absolutely disagree	Rather agree	Rather agree	Rather agree	Rather agree	Rather disagree	Rather agree	They will rather support me	They will rather support me	They will strongly supoport me	Rather disagree	Rather disagree	Absolutely disagree	Rather agree	Strongly agree	Strongly agree	Strongly agree	Rather disagree	Rather agree	Rather agree	Rather agree	Strongly agree	Rather disagree	Rather agree	Rather agree	Rather disagree	Absolutely disagree	Absolutely disagree	Absolutely disagree	Absolutely disagree	Rather disagree	Rather disagree	Absolutely disagree	Rather disagree	Absolutely disagree	Rather disagree	Absolutely disagree	Absolutely disagree
Male	2000-2004	Engineering Sciences	Full-time	Publicly founded	2024	Rather agree	Strongly agree	Strongly agree	Rather agree	Strongly agree	Strongly agree	Strongly agree	Strongly agree	Rather agree	Rather agree	They will strongly supoport me	They will strongly supoport me	They will strongly supoport me	Rather agree	Rather agree	Rather agree	Strongly agree	Strongly agree	Strongly agree	Strongly agree	Rather agree	Rather agree	Rather agree	Rather agree	Rather agree	Absolutely disagree	Absolutely disagree	Rather disagree	Absolutely disagree	Rather disagree	Rather disagree	Absolutely disagree	Absolutely disagree	Absolutely disagree	Rather disagree	Absolutely disagree	Absolutely disagree	Rather disagree	Absolutely disagree	Absolutely disagree	Absolutely disagree
Male	1995-1999	Economics	Full-time	Publicly founded	2024	Rather agree	Rather agree	I do not know	Rather disagree	Rather agree	Rather agree	Rather agree	Rather agree	Rather agree	Rather agree	They will rather support me	They will rather support me	They will strongly supoport me	Rather disagree	Rather disagree	Rather disagree	Rather agree	Strongly agree	Strongly agree	Strongly agree	Rather disagree	Rather agree	Rather agree	Rather agree	Rather agree	Rather disagree	Rather disagree	Rather agree	Rather disagree	Rather disagree	Rather disagree	Absolutely disagree	Absolutely disagree	Absolutely disagree	Absolutely disagree	Absolutely disagree	Absolutely disagree	Absolutely disagree	Absolutely disagree	Absolutely disagree	Absolutely disagree
Male	1995-1999	Engineering Sciences	Full-time	Publicly founded	2024	Rather agree	Rather agree	Strongly agree	Strongly agree	Strongly agree	Strongly agree	Strongly agree	Strongly agree	Strongly agree	Strongly agree	They will strongly supoport me	They will rather support me	They will strongly supoport me	Rather agree	Rather agree	Rather agree	Strongly agree	Strongly agree	Strongly agree	Strongly agree	Rather agree	Rather disagree	Rather disagree	Absolutely disagree	Rather disagree	Absolutely disagree	Absolutely disagree	Rather disagree	Rather disagree	Absolutely disagree	Absolutely disagree	Absolutely disagree	Absolutely disagree	Absolutely disagree	Absolutely disagree	Absolutely disagree	Absolutely disagree	Absolutely disagree	Absolutely disagree	Absolutely disagree	Absolutely disagree
Male	1995-1999	Economics	Full-time	Publicly founded	2023	Rather agree	Rather agree	Rather agree	Rather agree	Strongly agree	Rather agree	Strongly agree	Strongly agree	Rather agree	Rather agree	They will strongly supoport me	They will strongly supoport me	They will strongly supoport me	Rather disagree	Rather agree	Rather agree	Rather agree	Strongly agree	Strongly agree	Strongly agree	Rather disagree	Rather agree	Rather agree	Rather agree	Rather disagree	Absolutely disagree	Rather disagree	Rather disagree	Rather disagree	Rather disagree	Rather disagree	Absolutely disagree	Absolutely disagree	Absolutely disagree	Absolutely disagree	Absolutely disagree	Absolutely disagree	Absolutely disagree	Absolutely disagree	Absolutely disagree	Absolutely disagree
Female	2000-2004	Engineering Sciences	Full-time	Publicly founded	2023	Rather agree	Indifferent to me	I do not know	I do not know	Rather agree	Rather agree	Rather agree	I do not know	Indifferent to me	Rather agree	They will rather support me	They will rather support me	They will strongly supoport me	Rather agree	Rather agree	I do not know	I do not know	Rather agree	Rather agree	I do not know	Rather agree	Rather agree	Rather agree	I do not know	Rather disagree	Rather disagree	Rather disagree	Indifferent to me	Rather agree	Rather agree	I can not form a judgement	I can not form a judgement	I can not form a judgement	Rather agree	I can not form a judgement	Rather agree	I can not form a judgement	Rather agree	Rather agree	I can not form a judgement	I can not form a judgement
Female	2000-2004	Economics	Full-time	Reimbursement	2024	Rather agree	Rather agree	I do not know	I do not know	Rather agree	I do not konw	Indifferent to me	Rather agree	Rather agree	I do not know	It wouldn't matter to them	It wouldn't matter to them	It wouldn't matter to them	Indifferent to me	Rather agree	Rather agree	Rather disagree	Rather agree	Rather agree	Rather agree	Rather agree	Rather agree	Rather agree	Rather agree	Rather agree	Indifferent to me	Rather disagree	Indifferent to me	Rather agree	Rather agree	Rather agree	Rather agree	I can not form a judgement	Rather agree	Rather agree	Rather agree	Rather agree	Rather agree	Rather agree	I can not form a judgement	Rather agree
Female	2000-2004	Economics	Full-time	Publicly founded	2024	Strongly agree	Strongly agree	Rather agree	Strongly agree	Strongly agree	Strongly agree	Strongly agree	Strongly agree	Strongly agree	Strongly agree	They will strongly supoport me	It wouldn't matter to them	It wouldn't matter to them	Indifferent to me	Rather agree	Rather agree	Rather agree	Strongly agree	Rather agree	Strongly agree	Rather agree	Rather agree	I do not know	Rather disagree	Indifferent to me	Rather disagree	Indifferent to me	Rather agree	Rather agree	Rather agree	Rather agree	I can not form a judgement	I can not form a judgement	Rather agree	Rather agree	Rather agree	I can not form a judgement	I can not form a judgement	Rather agree	I can not form a judgement	I can not form a judgement
Male	1995-1999	Economics	Full-time	Publicly founded	2024	Rather disagree	Indifferent to me	I do not know	Absolutely disagree	Indifferent to me	Rather disagree	Rather disagree	I do not know	Rather disagree	Rather disagree	They will rather support me	It wouldn't matter to them	They will rather support me	Rather agree	Rather disagree	I do not know	I do not know	Rather agree	Rather agree	Strongly agree	I do not know	Strongly agree	Strongly agree	Strongly agree	Rather agree	Strongly agree	Rather disagree	Rather disagree	I can not form a judgement	Rather agree	I can not form a judgement	I can not form a judgement	I can not form a judgement	Strongly agree	Rather agree	Rather agree	Rather agree	Rather agree	I can not form a judgement	I can not form a judgement	Rather agree
Female	1995-1999	Economics	Full-time	Reimbursement	2022	Indifferent to me	Indifferent to me	Rather disagree	Rather disagree	Rather disagree	Rather disagree	Rather disagree	I do not know	Indifferent to me	I do not know	They will rather support me	They will rather support me	It wouldn't matter to them	Rather disagree	Rather disagree	Rather disagree	Rather disagree	Rather agree	Rather agree	Rather disagree	I do not know	I do not know	I do not know	I do not know	Indifferent to me	Indifferent to me	Indifferent to me	Indifferent to me	Rather agree	Rather agree	Rather agree	Rather agree	Rather agree	Rather agree	Rather agree	Rather agree	Rather agree	Rather agree	Rather agree	Rather agree	Rather agree
Female	1995-1999	Engineering Sciences	Full-time	Publicly founded	2023	Absolutely disagree	Indifferent to me	Absolutely disagree	Absolutely disagree	Rather disagree	I do not konw	Indifferent to me	Rather agree	Rather agree	Rather disagree	They will rather support me	They will strongly supoport me	They will strongly supoport me	Absolutely disagree	Absolutely disagree	Absolutely disagree	Absolutely disagree	Strongly agree	I do not know	Rather agree	I do not know	Rather agree	Rather agree	Rather agree	Strongly agree	Indifferent to me	Strongly agree	Strongly agree	Rather agree	I can not form a judgement	Rather agree	I can not form a judgement	I can not form a judgement	Rather agree	Rather agree	I can not form a judgement	I can not form a judgement	Strongly agree	Strongly agree	Rather disagree	I can not form a judgement
Female	2000-2004	Economics	Full-time	Reimbursement	2022	Absolutely disagree	Rather disagree	Absolutely disagree	Absolutely disagree	Absolutely disagree	I do not konw	Rather disagree	Rather disagree	Indifferent to me	I do not know	They will strongly supoport me	They will rather support me	It wouldn't matter to them	Absolutely disagree	Absolutely disagree	Absolutely disagree	Rather disagree	Strongly agree	I do not know	Rather agree	Absolutely disagree	Rather agree	Rather disagree	I do not know	Indifferent to me	Rather agree	Rather agree	Indifferent to me	I can not form a judgement	Rather agree	Rather agree	I can not form a judgement	I can not form a judgement	I can not form a judgement	Strongly agree	Rather agree	Rather agree	Rather agree	I can not form a judgement	Rather agree	Rather agree
Female	2000-2004	Economics	Full-time	Publicly founded	2024	Indifferent to me	Rather agree	Rather disagree	I do not know	Indifferent to me	Rather agree	Rather agree	Rather agree	Rather agree	Rather agree	They will strongly supoport me	They will strongly supoport me	They will strongly supoport me	Indifferent to me	Rather disagree	I do not know	Rather disagree	Strongly agree	Strongly agree	Rather agree	Strongly agree	I do not know	Strongly agree	Rather agree	Strongly agree	Indifferent to me	Rather agree	Strongly agree	Rather agree	Strongly agree	Strongly agree	Rather agree	I can not form a judgement	Strongly agree	Rather agree	Strongly agree	I can not form a judgement	Rather agree	I can not form a judgement	Rather agree	Rather agree
Female	2000-2004	Economics	Full-time	Publicly founded	2023	Strongly agree	Strongly agree	Strongly agree	Rather agree	Strongly agree	Strongly agree	Strongly agree	Strongly agree	Strongly agree	Rather agree	They will strongly supoport me	They will rather support me	They will strongly supoport me	Indifferent to me	Absolutely disagree	Rather agree	Rather disagree	Strongly agree	Rather agree	I do not know	Rather disagree	Strongly agree	I do not know	Rather agree	Rather disagree	Absolutely disagree	Absolutely disagree	Rather disagree	Strongly agree	Strongly agree	Rather agree	Rather agree	Rather agree	Strongly agree	Strongly agree	Rather agree	Strongly agree	Strongly agree	Rather agree	Rather agree	Rather agree
Male	1995-1999	Engineering Sciences	Full-time	Publicly founded	2022	Rather agree	Strongly agree	Rather agree	Strongly agree	Strongly agree	I do not konw	Rather agree	Strongly agree	Rather agree	Rather agree	They will rather support me	It wouldn't matter to them	They will rather support me	Rather agree	Strongly agree	Rather agree	Rather agree	Rather agree	I do not know	I do not know	I do not know	I do not know	I do not know	Rather disagree	Rather disagree	Indifferent to me	Rather disagree	Indifferent to me	I can not form a judgement	Rather disagree	I can not form a judgement	Rather agree	I can not form a judgement	Rather disagree	I can not form a judgement	Rather disagree	I can not form a judgement	Rather agree	Rather disagree	Rather agree	I can not form a judgement
Male	2000-2004	Engineering Sciences	Full-time	Publicly founded	2024	Strongly agree	Rather agree	Rather agree	Rather agree	Rather agree	Strongly agree	Strongly agree	Strongly agree	Strongly agree	Strongly agree	They will rather support me	They will rather support me	They will rather support me	Rather agree	Rather agree	Rather agree	Rather disagree	I do not know	I do not know	I do not know	Rather disagree	I do not know	Rather disagree	I do not know	Rather disagree	Rather disagree	Rather disagree	Rather disagree	Rather agree	Rather agree	Rather agree	Rather agree	I can not form a judgement	Rather agree	Rather agree	Rather agree	Rather agree	Rather agree	Rather agree	Rather agree	Rather agree
Female	2000-2004	Economics	Full-time	Publicly founded	2024	Indifferent to me	Rather agree	Rather disagree	Rather disagree	Indifferent to me	I do not konw	Rather agree	Rather agree	Rather agree	I do not know	It wouldn't matter to them	It wouldn't matter to them	It wouldn't matter to them	Rather disagree	Rather disagree	I do not know	Rather disagree	Strongly agree	Strongly agree	Rather agree	I do not know	Strongly agree	I do not know	Strongly agree	Rather agree	Rather agree	Strongly agree	Strongly agree	I can not form a judgement	Rather agree	Rather agree	I can not form a judgement	I can not form a judgement	I can not form a judgement	Rather agree	Rather agree	I can not form a judgement	Rather agree	Rather agree	I can not form a judgement	Rather agree
Female	2000-2004	Economics	Full-time	Publicly founded	2023	Rather agree	Rather disagree	Rather agree	Rather agree	Strongly agree	Rather disagree	Rather agree	Strongly agree	Rather agree	Rather agree	They will strongly supoport me	They will strongly supoport me	They will strongly supoport me	Rather disagree	Rather disagree	Rather disagree	Rather disagree	Strongly agree	Strongly agree	Strongly agree	Rather disagree	Rather disagree	I do not know	I do not know	Rather agree	Rather disagree	Rather disagree	Strongly agree	Rather agree	Rather agree	Rather disagree	I can not form a judgement	I can not form a judgement	Rather agree	Rather agree	Rather disagree	Rather disagree	Rather disagree	Rather agree	Rather disagree	Rather disagree
Male	2000-2004	Economics	Full-time	Publicly founded	2022	Strongly agree	Strongly agree	Strongly agree	Strongly agree	Strongly agree	Strongly agree	Strongly agree	Strongly agree	Strongly agree	Strongly agree	They will strongly supoport me	They will strongly supoport me	They will strongly supoport me	Strongly agree	Strongly agree	Strongly agree	Strongly agree	Strongly agree	Strongly agree	Strongly agree	Strongly agree	Strongly agree	Strongly agree	Strongly agree	Strongly agree	Strongly agree	Strongly agree	Strongly agree	Strongly agree	Strongly agree	Strongly agree	Strongly agree	Strongly agree	Strongly agree	Strongly agree	Strongly agree	Strongly agree	Strongly agree	Strongly agree	Strongly agree	Strongly agree
Female	1995-1999	Economics	Full-time	Publicly founded	2022	Strongly agree	Rather agree	Rather agree	Strongly agree	Strongly agree	Rather agree	Strongly agree	Strongly agree	Strongly agree	Strongly agree	They will strongly supoport me	It wouldn't matter to them	It wouldn't matter to them	Indifferent to me	Rather agree	I do not know	Rather disagree	I do not know	Rather agree	I do not know	I do not know	I do not know	I do not know	I do not know	Absolutely disagree	Absolutely disagree	Rather disagree	Rather disagree	I can not form a judgement	Rather agree	Rather agree	I can not form a judgement	Rather agree	I can not form a judgement	Rather agree	Rather agree	I can not form a judgement	Rather agree	I can not form a judgement	I can not form a judgement	I can not form a judgement
Male	1995-1999	Engineering Sciences	Full-time	Publicly founded	2022	Rather agree	Strongly agree	I do not know	I do not know	Rather agree	Rather agree	Rather agree	Strongly agree	Strongly agree	Rather agree	They will strongly supoport me	They will strongly supoport me	They will strongly supoport me	Indifferent to me	Rather disagree	I do not know	Rather agree	I do not know	I do not know	Rather agree	Strongly agree	Rather agree	Rather disagree	Rather disagree	Indifferent to me	Indifferent to me	Strongly agree	Rather disagree	Rather agree	Rather agree	Rather agree	Strongly agree	Strongly agree	Strongly agree	Rather agree	I can not form a judgement	Rather agree	Rather agree	Rather agree	Strongly agree	Strongly agree
Male	1995-1999	Engineering Sciences	Full-time	Publicly founded	2022	Strongly agree	Rather agree	Strongly agree	Strongly agree	Strongly agree	Strongly agree	Strongly agree	Strongly agree	Strongly agree	Strongly agree	They will strongly supoport me	They will strongly supoport me	They will strongly supoport me	Strongly agree	Strongly agree	Rather agree	I do not know	Strongly agree	Strongly agree	Rather agree	Rather disagree	Strongly agree	Strongly agree	Strongly agree	Absolutely disagree	Absolutely disagree	Absolutely disagree	Absolutely disagree	Strongly agree	Rather agree	Strongly agree	Strongly agree	I can not form a judgement	I can not form a judgement	Strongly agree	I can not form a judgement	I can not form a judgement	Strongly agree	Rather agree	I can not form a judgement	Strongly agree
Female	1995-1999	Engineering Sciences	Full-time	Publicly founded	2022	Rather disagree	Indifferent to me	I do not know	I do not know	Indifferent to me	Rather agree	Indifferent to me	Rather agree	Indifferent to me	I do not know	They will rather not support me	It wouldn't matter to them	They will rather support me	Indifferent to me	Absolutely disagree	Rather agree	Absolutely disagree	Rather disagree	Rather agree	Rather agree	Rather disagree	Rather agree	I do not know	Rather agree	Strongly agree	Indifferent to me	Absolutely disagree	Rather agree	Strongly agree	Strongly agree	Strongly agree	Rather agree	Rather agree	Rather agree	Rather agree	Rather agree	Rather disagree	I can not form a judgement	I can not form a judgement	Rather agree	Rather agree
Male	1995-1999	Engineering Sciences	Full-time	Publicly founded	2023	Indifferent to me	Rather agree	Rather disagree	Rather disagree	Rather disagree	I do not konw	Rather agree	Strongly agree	Rather agree	I do not know	They will rather support me	It wouldn't matter to them	They will strongly supoport me	Rather disagree	Rather disagree	Rather disagree	Rather agree	Strongly agree	Rather agree	Rather agree	I do not know	Rather disagree	I do not know	I do not know	Strongly agree	Rather agree	Rather agree	Strongly agree	Rather agree	Strongly agree	Strongly agree	I can not form a judgement	I can not form a judgement	Strongly agree	Strongly agree	Strongly agree	I can not form a judgement	Rather agree	I can not form a judgement	I can not form a judgement	Rather agree
Male	2000-2004	Engineering Sciences	Full-time	Publicly founded	2023	Strongly agree	Strongly agree	Strongly agree	Strongly agree	Strongly agree	Strongly agree	Strongly agree	Strongly agree	Strongly agree	Strongly agree	They will absolutely not supoort me	They will absolutely not supoort me	They will absolutely not supoort me	Strongly agree	Strongly agree	Strongly agree	Strongly agree	Absolutely disagree	Absolutely disagree	Absolutely disagree	Absolutely disagree	Absolutely disagree	Absolutely disagree	Absolutely disagree	Absolutely disagree	Absolutely disagree	Absolutely disagree	Absolutely disagree	Rather agree	Rather agree	Rather agree	Rather agree	Rather agree	Strongly agree	Strongly agree	Strongly agree	Strongly agree	Strongly agree	Strongly agree	Strongly agree	Strongly agree
Female	1995-1999	Economics	Full-time	Publicly founded	2022	Rather disagree	Strongly agree	Rather disagree	Rather disagree	Rather disagree	I do not konw	Indifferent to me	Rather agree	Rather disagree	Rather disagree	They will strongly supoport me	They will rather support me	They will strongly supoport me	Rather disagree	Absolutely disagree	I do not know	Rather disagree	Strongly agree	Strongly agree	Strongly agree	Rather agree	Strongly agree	Rather agree	Rather agree	Rather agree	Rather agree	Indifferent to me	Rather agree	Rather agree	Rather disagree	I can not form a judgement	Rather disagree	Rather disagree	Rather disagree	Rather agree	I can not form a judgement	Rather agree	Rather agree	Rather agree	I can not form a judgement	Rather agree
Female	1995-1999	Engineering Sciences	Full-time	Publicly founded	2022	Indifferent to me	Rather disagree	I do not know	Rather agree	Rather agree	Rather disagree	Rather agree	I do not know	Rather disagree	I do not know	They will rather not support me	They will rather support me	They will rather support me	Rather disagree	I do not know	Rather disagree	Rather disagree	Strongly agree	Strongly agree	Rather agree	Absolutely disagree	Absolutely disagree	Rather disagree	Absolutely disagree	Strongly agree	Rather agree	Rather agree	Rather agree	Absolutely disagree	I can not form a judgement	Rather disagree	I can not form a judgement	Rather agree	Absolutely disagree	Strongly agree	I can not form a judgement	Rather disagree	Strongly agree	I can not form a judgement	Rather disagree	I can not form a judgement
Male	2000-2004	Engineering Sciences	Full-time	Publicly founded	2023	Rather agree	Rather agree	I do not know	I do not know	Rather agree	Rather agree	Strongly agree	Rather agree	Rather agree	Rather agree	They will strongly supoport me	They will strongly supoport me	They will strongly supoport me	Indifferent to me	Rather agree	Rather agree	I do not know	Rather disagree	Rather agree	I do not know	Rather disagree	I do not know	Rather agree	I do not know	Indifferent to me	Rather disagree	Indifferent to me	Indifferent to me	Rather agree	Rather agree	Rather agree	Rather agree	Rather agree	I can not form a judgement	Rather agree	Rather agree	I can not form a judgement	Rather agree	Rather agree	I can not form a judgement	Rather agree
Male	1995-1999	Economics	Full-time	Reimbursement	2023	Rather agree	Rather agree	I do not know	Rather disagree	Rather agree	Rather agree	Strongly agree	Strongly agree	Rather agree	I do not know	It wouldn't matter to them	It wouldn't matter to them	It wouldn't matter to them	Rather disagree	Rather disagree	Rather agree	I do not know	Strongly agree	Rather agree	Rather disagree	Rather agree	Rather agree	Rather agree	Rather agree	Rather agree	Rather agree	Rather disagree	Rather disagree	Rather agree	I can not form a judgement	Rather agree	Rather agree	Rather agree	Rather agree	Rather agree	I can not form a judgement	I can not form a judgement	I can not form a judgement	I can not form a judgement	Rather agree	Rather agree
Male	2000-2004	Engineering Sciences	Full-time	Publicly founded	2023	Strongly agree	Rather agree	I do not know	I do not know	Rather agree	Rather agree	Strongly agree	Strongly agree	Rather agree	I do not know	They will strongly supoport me	They will strongly supoport me	They will rather support me	Rather agree	Rather agree	Rather agree	Strongly agree	Strongly agree	Rather agree	Strongly agree	Absolutely disagree	Rather agree	Rather agree	Rather agree	Strongly agree	Rather disagree	Rather disagree	Indifferent to me	Strongly agree	Rather agree	Strongly agree	I can not form a judgement	Rather agree	Strongly agree	Strongly agree	Strongly agree	Rather agree	Rather agree	I can not form a judgement	I can not form a judgement	Strongly agree
Male	2000-2004	Engineering Sciences	Full-time	Publicly founded	2024	Rather disagree	Rather disagree	I do not know	I do not know	Absolutely disagree	Rather disagree	Rather disagree	Absolutely disagree	Rather disagree	I do not know	They will rather support me	It wouldn't matter to them	They will rather support me	Rather disagree	Rather disagree	I do not know	Rather disagree	I do not know	Rather agree	I do not know	Rather disagree	Rather agree	I do not know	Rather agree	Indifferent to me	Rather disagree	Rather agree	Indifferent to me	Rather disagree	I can not form a judgement	Rather agree	I can not form a judgement	I can not form a judgement	Rather disagree	Rather agree	I can not form a judgement	Rather agree	Rather agree	Rather agree	I can not form a judgement	I can not form a judgement
Male	2000-2004	Engineering Sciences	Full-time	Publicly founded	2023	Rather agree	Indifferent to me	I do not know	Rather agree	Indifferent to me	I do not konw	Rather agree	I do not know	Rather agree	Rather agree	It wouldn't matter to them	They will rather support me	They will rather support me	Indifferent to me	Rather agree	Rather disagree	Rather agree	I do not know	Rather agree	Rather agree	Rather agree	Rather agree	I do not know	Rather agree	Indifferent to me	Indifferent to me	Indifferent to me	Indifferent to me	I can not form a judgement	Rather agree	Rather agree	I can not form a judgement	Rather agree	I can not form a judgement	Rather agree	Rather disagree	Rather agree	Rather agree	I can not form a judgement	I can not form a judgement	Rather disagree
